# Supplementary material for: Crystal structure of (N 1-benzyl-N 1,N 2,N 2-tri­methyl­ethane-1,2-di­amine-κ2 N,N′)di­chloridomercury(II)
Source: Acta Crystallogr Sect E Struct Rep Online. 2014 Aug 6;70(Pt 9):118–20. doi: 10.1107/S1600536814017516 (PMC4186188; doi:10.1107/S1600536814017516)
Supplement: Supplementary file 1 [file e-70-00118-sup1.cif]

##############################################################################
#                                                                            #
# This CIF contains the data in a paper accepted for publication in          #
# Acta Crystallographica Section E. It conforms to the requirements of       #
# Notes for Authors for Acta Crystallographica Section E, and has been       #
# peer reviewed under the auspices of the IUCr Commission on Journals.       #
#                                                                            #
# Full details of the Crystallographic Information File format               #
# are given in the paper "The Crystallographic Information File (CIF):       #
# a New Standard Archive File for Crystallography" by S. R. Hall, F. H.      #
# Allen and I. D. Brown [Acta Cryst. (1991), A47, 655-685].                  #
#                                                                            #
# The current version of the core CIF dictionary is obtainable from          #
# ftp://ftp.iucr.org/pub/cif_core.dic.                                       #
#                                                                            #
# Software is freely available for graphical display of the structure(s)     #
# in this CIF. For information consult the CIF software page                 #
# http://www.iucr.org/resources/cif/software.                                #
#                                                                            #
# This file may be used for bona fide research purposes within the           #
# scientific community so long as proper attribution is given to the journal # 
# article from which it was obtained.                                        #
#                                                                            #
##############################################################################
data_3
_database_code_depnum_ccdc_archive 'CCDC 1016995'
_audit_creation_method     SHELXL-97
_journal_date_recd_electronic     2014-06-27
_journal_date_accepted     2014-07-30
_journal_name_full     'Acta Crystallographica, Section E'
_journal_year     2014
_journal_volume     70
_journal_issue      9
_journal_page_first     118
_journal_page_last     120
_journal_paper_category     GM
_journal_paper_doi     10.1107/S1600536814017516
_journal_coeditor_code     WM5031
_publ_contact_author_name     'Ray J. Butcher'
_publ_contact_author_address
;
Department of Chemistry
Howard University
525 College Street NW
Washington
DC 20059
USA
;
_publ_contact_author_email     'rbutcher99@yahoo.com'
_publ_contact_author_fax     '202-806-5442'
_publ_contact_author_phone     '202-806-9892'
_publ_section_title
;\
Crystal structure of
(<i>N</i>^1^-benzyl-<i>N</i>^1^,<i>N</i>^2^,<i>N</i>^2^-trimethylethane-1,2-\
diamine-\k^2^<i>N</i>,<i>N</i>')dichloridomercury(II)
;
loop_
    _publ_author_name
    _publ_author_footnote
    _publ_author_address
    'Manjare, Sudesh T.' .
;
Department of Chemistry, Indian Institute of Technology Bombay, Powai,
Mumbai 400 076,
India
;
    'Singh, Harkesh B.' .
;
Department of Chemistry, Indian Institute of Technology Bombay, Powai,
Mumbai 400 076,
India
;
    'Butcher, Ray J.' .
;
Department of Chemistry
Howard University
525 College Street NW
Washington
DC 20059
USA
;
_publ_section_synopsis
;
The molecular structure of [HgCl~2~(C~12~H~20~N~2~)] is a rare example where
the Hg^II^ atom is bound to a Cl~2~N~2~ donor set for which the N atoms
originate from aliphatic tertiary amine groups.
;
_chemical_name_systematic
;\
(<i>N</i>^1^-Benzyl-<i>N</i>^1^,<i>N</i>^2^,<i>N</i>^2^-trimethylethane-1,2-\
diamine-\k^2^<i>N</i>,<i>N</i>')dichloridomercury(II)
;
_chemical_name_common     ?
_chemical_formula_moiety     'C12 H20 Cl2 Hg N2'
_chemical_formula_sum     'C12 H20 Cl2 Hg N2'
_chemical_formula_iupac     '[Hg Cl2 (C12 H20 N2)]'
_chemical_formula_weight     463.79
_chemical_melting_point     ?
_symmetry_cell_setting     monoclinic
_symmetry_space_group_name_H-M     'P 21/n'
_symmetry_space_group_name_Hall     '-P 2yn'
loop_
    _symmetry_equiv_pos_as_xyz
    'x, y, z'
    '-x+1/2, y+1/2, -z+1/2'
    '-x, -y, -z'
    'x-1/2, -y-1/2, z-1/2'
_cell_length_a     9.0839(3)
_cell_length_b     15.5367(6)
_cell_length_c     11.3161(5)
_cell_angle_alpha     90.00
_cell_angle_beta     104.324(4)
_cell_angle_gamma     90.00
_cell_volume     1547.43(10)
_cell_formula_units_Z     4
_cell_measurement_reflns_used     1518
_cell_measurement_theta_min     5.304
_cell_measurement_theta_max     30.766
_cell_measurement_temperature     200(2)
_exptl_crystal_description
;
plate
;
_exptl_crystal_colour     colorless
_exptl_crystal_size_max     0.79
_exptl_crystal_size_mid     0.23
_exptl_crystal_size_min     0.05
_exptl_crystal_density_diffrn     1.991
_exptl_crystal_density_meas     ?
_exptl_crystal_density_method     'not measured'
_exptl_crystal_F_000     880
_exptl_absorpt_coefficient_mu     10.274
_exptl_absorpt_correction_type     analytical
_exptl_absorpt_process_details
;
[CrysAlis PRO (Agilent, 2014) using a multi-faceted crystal
model based on expressions derived by Clark & Reid (1995)]
;
_exptl_absorpt_correction_T_min     0.026
_exptl_absorpt_correction_T_max     0.339
_exptl_special_details     ?
_diffrn_ambient_temperature     200(2)
_diffrn_radiation_type     MoK\a
_diffrn_radiation_wavelength     0.71073
_diffrn_radiation_source     'fine-focus sealed tube'
_diffrn_radiation_monochromator     graphite
_diffrn_measurement_device_type     'Agilent Xcalibur'
_diffrn_measurement_method     '\w scans'
_diffrn_detector_area_resol_mean     10.5081
_diffrn_reflns_number     13173
_diffrn_reflns_av_R_equivalents     0.0666
_diffrn_reflns_av_sigmaI/netI     0.0890
_diffrn_reflns_theta_min     5.14
_diffrn_reflns_theta_max     32.59
_diffrn_reflns_theta_full     25.00
_diffrn_measured_fraction_theta_max     0.908
_diffrn_measured_fraction_theta_full     0.990
_diffrn_reflns_limit_h_min     -13
_diffrn_reflns_limit_h_max     11
_diffrn_reflns_limit_k_min     -16
_diffrn_reflns_limit_k_max     23
_diffrn_reflns_limit_l_min     -16
_diffrn_reflns_limit_l_max     16
_diffrn_standards_number     ?
_diffrn_standards_interval_count     ?
_diffrn_standards_interval_time     ?
_diffrn_standards_decay_%     ?
_refine_special_details
;
Refinement of <i>F</i>^2^ against ALL reflections. The weighted <i>R</i>-factor
<i>wR</i> and goodness of fit <i>S</i> are based on <i>F</i>^2^, conventional
<i>R</i>-factors <i>R</i> are based on <i>F</i>, with <i>F</i> set to zero for
negative <i>F</i>^2^. The threshold expression of <i>F</i>^2^ >
\s(<i>F</i>^2^) is used only for calculating <i>R</i>-factors(gt) <i>etc</i>.
and is not relevant to the choice of reflections for refinement.
<i>R</i>-factors based on <i>F</i>^2^ are statistically about twice as large
as those based on <i>F</i>, and <i>R</i>- factors based on ALL data will be
even larger.
;
_reflns_number_total     5125
_reflns_number_gt     3248
_reflns_threshold_expression     I>2sigma(I)
_refine_ls_structure_factor_coef     Fsqd
_refine_ls_matrix_type     full
_refine_ls_R_factor_all     0.0906
_refine_ls_R_factor_gt     0.0439
_refine_ls_wR_factor_gt     0.0632
_refine_ls_wR_factor_ref     0.0737
_refine_ls_goodness_of_fit_ref     0.962
_refine_ls_restrained_S_all     0.962
_refine_ls_number_reflns     5125
_refine_ls_number_parameters     158
_refine_ls_number_restraints     0
_refine_ls_hydrogen_treatment     constr
_refine_ls_weighting_scheme     calc
_refine_ls_weighting_details
         'calc w=1/[\s^2^(Fo^2^)+(0.0132P)^2^+0.0000P] where P=(Fo^2^+2Fc^2^)/3'
_atom_sites_solution_hydrogens     geom
_atom_sites_solution_primary     direct
_atom_sites_solution_secondary     difmap
_refine_ls_shift/su_max     0.001
_refine_ls_shift/su_mean     0.000
_refine_diff_density_max     1.536
_refine_diff_density_min     -1.610
_refine_ls_extinction_method     'SHELXL97 (Sheldrick, 2008)'
_refine_ls_extinction_coef     0.00248(16)
_refine_ls_extinction_expression
                                  'Fc^*^=kFc[1+0.001xFc^2^\l^3^/sin(2\q)]^-1/4^'
loop_
    _atom_type_symbol
    _atom_type_description
    _atom_type_scat_dispersion_real
    _atom_type_scat_dispersion_imag
    _atom_type_scat_source
    'C' 'C' 0.0033 0.0016
                         'International Tables Vol C Tables 4.2.6.8 and 6.1.1.4'
    'H' 'H' 0.0000 0.0000
                         'International Tables Vol C Tables 4.2.6.8 and 6.1.1.4'
    'N' 'N' 0.0061 0.0033
                         'International Tables Vol C Tables 4.2.6.8 and 6.1.1.4'
    'Cl' 'Cl' 0.1484 0.1585
                         'International Tables Vol C Tables 4.2.6.8 and 6.1.1.4'
    'Hg' 'Hg' -2.3894 9.2266
                         'International Tables Vol C Tables 4.2.6.8 and 6.1.1.4'
_computing_data_collection
;
CrysAlis PRO (Agilent, 2014)
;
_computing_cell_refinement
;
CrysAlis PRO (Agilent, 2014)
;
_computing_data_reduction
;
CrysAlis PRO (Agilent, 2014)
;
_computing_structure_solution     'SHELXS97 (Sheldrick, 2008)'
_computing_structure_refinement     'SHELXL97 (Sheldrick, 2008)'
_computing_molecular_graphics     'SHELXTL (Sheldrick, 2008)'
_computing_publication_material
                            'WinGX (Farrugia, 2012) and publCIF (Westrip, 2010)'
loop_
    _atom_site_type_symbol
    _atom_site_label
    _atom_site_fract_x
    _atom_site_fract_y
    _atom_site_fract_z
    _atom_site_U_iso_or_equiv
    _atom_site_adp_type
    _atom_site_calc_flag
    _atom_site_refinement_flags
    _atom_site_occupancy
    _atom_site_symmetry_multiplicity
    _atom_site_disorder_assembly
    _atom_site_disorder_group
    Hg Hg 0.11248(2) 0.279066(14) 0.55937(2) 0.03718(9) Uani d . 1 1 . .
    Cl Cl1 0.24245(15) 0.15445(9) 0.51432(13) 0.0476(4) Uani d . 1 1 . .
    Cl Cl2 -0.08589(15) 0.34782(10) 0.40263(13) 0.0502(4) Uani d . 1 1 . .
    N N1 0.0504(5) 0.3190(3) 0.7420(4) 0.0402(11) Uani d . 1 1 . .
    N N2 0.2991(5) 0.3891(3) 0.6352(4) 0.0423(11) Uani d . 1 1 . .
    C C1 -0.0894(5) 0.1816(4) 0.7510(5) 0.0368(13) Uani d . 1 1 . .
    C C2 -0.0412(6) 0.1163(4) 0.6876(5) 0.0431(14) Uani d . 1 1 . .
    H H2A 0.0635 0.1125 0.6885 0.052 Uiso calc R 1 1 . .
    C C3 -0.1412(7) 0.0563(4) 0.6228(5) 0.0511(16) Uani d . 1 1 . .
    H H3A -0.1059 0.0123 0.5784 0.061 Uiso calc R 1 1 . .
    C C4 -0.2928(7) 0.0605(4) 0.6231(5) 0.0531(16) Uani d . 1 1 . .
    H H4A -0.3624 0.0194 0.5788 0.064 Uiso calc R 1 1 . .
    C C5 -0.3428(6) 0.1239(4) 0.6871(6) 0.0552(17) Uani d . 1 1 . .
    H H5A -0.4470 0.1263 0.6879 0.066 Uiso calc R 1 1 . .
    C C6 -0.2417(6) 0.1853(4) 0.7516(5) 0.0481(15) Uani d . 1 1 . .
    H H6A -0.2773 0.2294 0.7957 0.058 Uiso calc R 1 1 . .
    C C7 0.0218(6) 0.2459(4) 0.8187(5) 0.0455(14) Uani d . 1 1 . .
    H H7A 0.1193 0.2163 0.8541 0.055 Uiso calc R 1 1 . .
    H H7B -0.0163 0.2691 0.8870 0.055 Uiso calc R 1 1 . .
    C C8 0.1829(7) 0.3687(4) 0.8088(6) 0.0572(18) Uani d . 1 1 . .
    H H8A 0.2647 0.3280 0.8471 0.069 Uiso calc R 1 1 . .
    H H8B 0.1540 0.4009 0.8752 0.069 Uiso calc R 1 1 . .
    C C9 0.2449(7) 0.4314(4) 0.7321(6) 0.0574(17) Uani d . 1 1 . .
    H H9A 0.1644 0.4732 0.6950 0.069 Uiso calc R 1 1 . .
    H H9B 0.3298 0.4638 0.7852 0.069 Uiso calc R 1 1 . .
    C C10 0.3076(7) 0.4511(4) 0.5401(6) 0.0597(18) Uani d . 1 1 . .
    H H10A 0.3811 0.4962 0.5747 0.090 Uiso calc R 1 1 . .
    H H10B 0.2074 0.4770 0.5077 0.090 Uiso calc R 1 1 . .
    H H10C 0.3401 0.4216 0.4743 0.090 Uiso calc R 1 1 . .
    C C11 0.4498(6) 0.3478(4) 0.6837(7) 0.064(2) Uani d . 1 1 . .
    H H11A 0.5219 0.3906 0.7281 0.095 Uiso calc R 1 1 . .
    H H11B 0.4871 0.3247 0.6158 0.095 Uiso calc R 1 1 . .
    H H11C 0.4398 0.3008 0.7390 0.095 Uiso calc R 1 1 . .
    C C12 -0.0886(6) 0.3744(4) 0.7088(6) 0.0575(17) Uani d . 1 1 . .
    H H12A -0.1164 0.3928 0.7833 0.086 Uiso calc R 1 1 . .
    H H12B -0.1725 0.3415 0.6575 0.086 Uiso calc R 1 1 . .
    H H12C -0.0679 0.4251 0.6641 0.086 Uiso calc R 1 1 . .
loop_
    _atom_site_aniso_label
    _atom_site_aniso_U_11
    _atom_site_aniso_U_22
    _atom_site_aniso_U_33
    _atom_site_aniso_U_12
    _atom_site_aniso_U_13
    _atom_site_aniso_U_23
    Hg 0.03850(13) 0.03097(13) 0.04205(14) -0.00121(10) 0.00990(8) -0.00793(11)
    Cl1 0.0585(9) 0.0360(8) 0.0541(9) 0.0049(7) 0.0249(7) -0.0088(7)
    Cl2 0.0470(8) 0.0549(10) 0.0448(9) 0.0077(7) 0.0037(6) -0.0001(8)
    N1 0.050(3) 0.032(3) 0.041(3) -0.001(2) 0.017(2) -0.006(2)
    N2 0.047(3) 0.031(3) 0.046(3) -0.004(2) 0.007(2) -0.001(2)
    C1 0.034(3) 0.039(3) 0.037(3) 0.007(2) 0.008(2) 0.012(3)
    C2 0.044(3) 0.033(3) 0.057(4) 0.008(3) 0.021(3) 0.010(3)
    C3 0.069(4) 0.040(4) 0.048(4) 0.003(3) 0.022(3) 0.009(3)
    C4 0.068(4) 0.050(4) 0.039(4) -0.013(3) 0.009(3) 0.009(3)
    C5 0.038(3) 0.072(5) 0.055(4) 0.002(3) 0.009(3) 0.010(4)
    C6 0.046(3) 0.055(4) 0.047(4) 0.003(3) 0.018(3) 0.006(3)
    C7 0.051(3) 0.045(4) 0.045(4) 0.006(3) 0.020(3) 0.006(3)
    C8 0.076(4) 0.050(4) 0.046(4) -0.023(3) 0.015(3) -0.018(3)
    C9 0.068(4) 0.042(4) 0.064(4) -0.018(3) 0.020(3) -0.021(3)
    C10 0.075(4) 0.043(4) 0.061(4) -0.008(3) 0.018(3) -0.001(3)
    C11 0.035(3) 0.058(5) 0.089(5) -0.006(3) -0.001(3) 0.000(4)
    C12 0.062(4) 0.048(4) 0.069(5) 0.026(3) 0.029(3) 0.003(3)
_geom_special_details
;
All e.s.d.'s (except the e.s.d. in the dihedral angle between two l.s. planes)
are estimated using the full covariance matrix. The cell e.s.d.'s are taken
into account individually in the estimation of e.s.d.'s in distances, angles
and torsion angles; correlations between e.s.d.'s in cell parameters are only
used when they are defined by crystal symmetry. An approximate (isotropic)
treatment of cell e.s.d.'s is used for estimating e.s.d.'s involving l.s.
planes.
;
loop_
    _geom_bond_atom_site_label_1
    _geom_bond_atom_site_label_2
    _geom_bond_site_symmetry_2
    _geom_bond_distance
    _geom_bond_publ_flag
    Hg N1 . 2.355(4) ?
    Hg Cl1 . 2.3875(14) ?
    Hg N2 . 2.411(4) ?
    Hg Cl2 . 2.4397(13) ?
    N1 C8 . 1.472(6) ?
    N1 C7 . 1.491(7) ?
    N1 C12 . 1.497(6) ?
    N2 C10 . 1.460(7) ?
    N2 C9 . 1.465(8) ?
    N2 C11 . 1.489(7) ?
    C1 C2 . 1.375(7) ?
    C1 C6 . 1.386(7) ?
    C1 C7 . 1.491(8) ?
    C2 C3 . 1.379(8) ?
    C2 H2A . 0.9500 ?
    C3 C4 . 1.380(8) ?
    C3 H3A . 0.9500 ?
    C4 C5 . 1.364(8) ?
    C4 H4A . 0.9500 ?
    C5 C6 . 1.398(8) ?
    C5 H5A . 0.9500 ?
    C6 H6A . 0.9500 ?
    C7 H7A . 0.9900 ?
    C7 H7B . 0.9900 ?
    C8 C9 . 1.503(9) ?
    C8 H8A . 0.9900 ?
    C8 H8B . 0.9900 ?
    C9 H9A . 0.9900 ?
    C9 H9B . 0.9900 ?
    C10 H10A . 0.9800 ?
    C10 H10B . 0.9800 ?
    C10 H10C . 0.9800 ?
    C11 H11A . 0.9800 ?
    C11 H11B . 0.9800 ?
    C11 H11C . 0.9800 ?
    C12 H12A . 0.9800 ?
    C12 H12B . 0.9800 ?
    C12 H12C . 0.9800 ?
loop_
    _geom_angle_atom_site_label_1
    _geom_angle_atom_site_label_2
    _geom_angle_atom_site_label_3
    _geom_angle_site_symmetry_1
    _geom_angle_site_symmetry_3
    _geom_angle
    _geom_angle_publ_flag
    N1 Hg Cl1 . . 129.73(12) ?
    N1 Hg N2 . . 78.51(16) ?
    Cl1 Hg N2 . . 108.04(12) ?
    N1 Hg Cl2 . . 103.21(11) ?
    Cl1 Hg Cl2 . . 121.01(5) ?
    N2 Hg Cl2 . . 106.03(11) ?
    C8 N1 C7 . . 109.8(4) ?
    C8 N1 C12 . . 111.0(5) ?
    C7 N1 C12 . . 109.0(4) ?
    C8 N1 Hg . . 104.3(3) ?
    C7 N1 Hg . . 115.1(3) ?
    C12 N1 Hg . . 107.6(3) ?
    C10 N2 C9 . . 110.1(5) ?
    C10 N2 C11 . . 110.1(5) ?
    C9 N2 C11 . . 111.5(5) ?
    C10 N2 Hg . . 111.5(3) ?
    C9 N2 Hg . . 104.4(3) ?
    C11 N2 Hg . . 109.1(3) ?
    C2 C1 C6 . . 118.7(5) ?
    C2 C1 C7 . . 119.9(5) ?
    C6 C1 C7 . . 121.3(5) ?
    C1 C2 C3 . . 121.5(5) ?
    C1 C2 H2A . . 119.2 ?
    C3 C2 H2A . . 119.2 ?
    C2 C3 C4 . . 119.5(6) ?
    C2 C3 H3A . . 120.2 ?
    C4 C3 H3A . . 120.2 ?
    C5 C4 C3 . . 119.9(6) ?
    C5 C4 H4A . . 120.0 ?
    C3 C4 H4A . . 120.0 ?
    C4 C5 C6 . . 120.5(6) ?
    C4 C5 H5A . . 119.7 ?
    C6 C5 H5A . . 119.7 ?
    C1 C6 C5 . . 119.8(6) ?
    C1 C6 H6A . . 120.1 ?
    C5 C6 H6A . . 120.1 ?
    C1 C7 N1 . . 113.9(5) ?
    C1 C7 H7A . . 108.8 ?
    N1 C7 H7A . . 108.8 ?
    C1 C7 H7B . . 108.8 ?
    N1 C7 H7B . . 108.8 ?
    H7A C7 H7B . . 107.7 ?
    N1 C8 C9 . . 114.7(5) ?
    N1 C8 H8A . . 108.6 ?
    C9 C8 H8A . . 108.6 ?
    N1 C8 H8B . . 108.6 ?
    C9 C8 H8B . . 108.6 ?
    H8A C8 H8B . . 107.6 ?
    N2 C9 C8 . . 112.6(5) ?
    N2 C9 H9A . . 109.1 ?
    C8 C9 H9A . . 109.1 ?
    N2 C9 H9B . . 109.1 ?
    C8 C9 H9B . . 109.1 ?
    H9A C9 H9B . . 107.8 ?
    N2 C10 H10A . . 109.5 ?
    N2 C10 H10B . . 109.5 ?
    H10A C10 H10B . . 109.5 ?
    N2 C10 H10C . . 109.5 ?
    H10A C10 H10C . . 109.5 ?
    H10B C10 H10C . . 109.5 ?
    N2 C11 H11A . . 109.5 ?
    N2 C11 H11B . . 109.5 ?
    H11A C11 H11B . . 109.5 ?
    N2 C11 H11C . . 109.5 ?
    H11A C11 H11C . . 109.5 ?
    H11B C11 H11C . . 109.5 ?
    N1 C12 H12A . . 109.5 ?
    N1 C12 H12B . . 109.5 ?
    H12A C12 H12B . . 109.5 ?
    N1 C12 H12C . . 109.5 ?
    H12A C12 H12C . . 109.5 ?
    H12B C12 H12C . . 109.5 ?
loop_
    _geom_torsion_atom_site_label_1
    _geom_torsion_atom_site_label_2
    _geom_torsion_atom_site_label_3
    _geom_torsion_atom_site_label_4
    _geom_torsion_site_symmetry_1
    _geom_torsion_site_symmetry_2
    _geom_torsion_site_symmetry_3
    _geom_torsion_site_symmetry_4
    _geom_torsion
    _geom_torsion_publ_flag
    Cl1 Hg N1 C8 . . . . 89.5(4) ?
    N2 Hg N1 C8 . . . . -14.5(4) ?
    Cl2 Hg N1 C8 . . . . -118.5(3) ?
    Cl1 Hg N1 C7 . . . . -30.9(4) ?
    N2 Hg N1 C7 . . . . -134.9(4) ?
    Cl2 Hg N1 C7 . . . . 121.2(3) ?
    Cl1 Hg N1 C12 . . . . -152.6(3) ?
    N2 Hg N1 C12 . . . . 103.4(4) ?
    Cl2 Hg N1 C12 . . . . -0.6(4) ?
    N1 Hg N2 C10 . . . . -132.3(4) ?
    Cl1 Hg N2 C10 . . . . 99.4(4) ?
    Cl2 Hg N2 C10 . . . . -31.7(4) ?
    N1 Hg N2 C9 . . . . -13.4(4) ?
    Cl1 Hg N2 C9 . . . . -141.7(3) ?
    Cl2 Hg N2 C9 . . . . 87.2(4) ?
    N1 Hg N2 C11 . . . . 105.9(4) ?
    Cl1 Hg N2 C11 . . . . -22.4(4) ?
    Cl2 Hg N2 C11 . . . . -153.5(4) ?
    C6 C1 C2 C3 . . . . 1.6(8) ?
    C7 C1 C2 C3 . . . . -179.3(5) ?
    C1 C2 C3 C4 . . . . -1.2(9) ?
    C2 C3 C4 C5 . . . . 0.0(9) ?
    C3 C4 C5 C6 . . . . 0.7(9) ?
    C2 C1 C6 C5 . . . . -0.9(8) ?
    C7 C1 C6 C5 . . . . -179.9(5) ?
    C4 C5 C6 C1 . . . . -0.3(9) ?
    C2 C1 C7 N1 . . . . 85.1(6) ?
    C6 C1 C7 N1 . . . . -95.8(6) ?
    C8 N1 C7 C1 . . . . -168.4(5) ?
    C12 N1 C7 C1 . . . . 69.8(6) ?
    Hg N1 C7 C1 . . . . -51.1(5) ?
    C7 N1 C8 C9 . . . . 166.8(5) ?
    C12 N1 C8 C9 . . . . -72.6(7) ?
    Hg N1 C8 C9 . . . . 43.0(6) ?
    C10 N2 C9 C8 . . . . 160.3(5) ?
    C11 N2 C9 C8 . . . . -77.1(6) ?
    Hg N2 C9 C8 . . . . 40.5(6) ?
    N1 C8 C9 N2 . . . . -61.6(7) ?
loop_
    _geom_hbond_atom_site_label_D
    _geom_hbond_atom_site_label_H
    _geom_hbond_atom_site_label_A
    _geom_hbond_site_symmetry_A
    _geom_hbond_distance_DH
    _geom_hbond_distance_HA
    _geom_hbond_distance_DA
    _geom_hbond_angle_DHA
    C7 H7A Cl2 4_666 0.99 2.78 3.748(6) 165.2
