# Supplementary material for: Crystal structure of (N 1-benzyl-N 1,N 2,N 2-tri­methyl­ethane-1,2-di­amine-κ2 N,N′)di­chloridomercury(II)
Source: Acta Crystallogr Sect E Struct Rep Online. 2014 Aug 6;70(Pt 9):118–20. doi: 10.1107/S1600536814017516 (PMC4186188; doi:10.1107/S1600536814017516)
Supplement: Supplementary file 2 [file e-70-00118-3sup2.hkl]

# 
# h,k,l, Fc-squared, Fo-squared, sigma(Fo-squared) and status flag 
# 
data_3
_shelx_title '    ar-hg-cl in P2(1)/n' 
_shelx_refln_list_code          4 
_shelx_F_calc_maximum      297.72 
_exptl_crystal_F_000       880.00 
_reflns_d_resolution_high  0.6598 
 
loop_ 
 _symmetry_equiv_pos_as_xyz 
 'x, y, z' 
 '-x+1/2, y+1/2, -z+1/2' 
 '-x, -y, -z' 
 'x-1/2, -y-1/2, z-1/2' 
 
_cell_length_a     9.0839 
_cell_length_b    15.5367 
_cell_length_c    11.3161 
_cell_angle_alpha  90.000 
_cell_angle_beta  104.324 
_cell_angle_gamma  90.000 
 
_shelx_F_squared_multiplier     1.000 
 
loop_ 
 _refln_index_h 
 _refln_index_k 
 _refln_index_l 
 _refln_F_squared_calc 
 _refln_F_squared_meas 
 _refln_F_squared_sigma 
 _refln_observed_status 
   4   0   0    31171.02    30326.68    723.14 o 
   6   0   0    14040.29    14037.17    816.43 o 
   8   0   0     6380.61     6743.55    556.80 o 
  10   0   0     1670.32     1622.44    354.86 o 
  12   0   0      247.35       69.43    109.42 o 
   3   1   0      798.97      736.10     34.46 o 
   4   1   0      589.46      496.37     44.21 o 
   5   1   0     2803.50     2681.36    111.53 o 
   6   1   0    16909.23    18189.85    397.17 o 
   7   1   0        3.23      -91.67     91.67 o 
   8   1   0     1807.77     1756.66    154.68 o 
   9   1   0      175.82      175.95     98.96 o 
  10   1   0     2784.29     2568.90    251.14 o 
  11   1   0       47.10       21.73    100.79 o 
  12   1   0      758.89      793.61    158.82 o 
   2   2   0     8838.69     8272.55    165.12 o 
   3   2   0     3685.28     3564.61    113.13 o 
   4   2   0    28321.35    27696.22    399.09 o 
   5   2   0     1962.02     1868.84     76.28 o 
   6   2   0     7705.32     7349.00    256.87 o 
   7   2   0       65.05       59.65     31.68 o 
   8   2   0     6507.92     6978.21    382.93 o 
   9   2   0       57.48       26.27    150.36 o 
  10   2   0     1632.52     1484.33    235.73 o 
  11   2   0      437.86      462.96    111.43 o 
  12   2   0      288.07      289.40     92.43 o 
   2   3   0    68994.02    72590.95    662.58 o 
   3   3   0     7160.11     7157.48    135.65 o 
   4   3   0     6669.75     6705.82    136.47 o 
   5   3   0    14025.88    13943.70    353.07 o 
   6   3   0    11221.24    10683.62    433.50 o 
   7   3   0      221.06      184.61     33.34 o 
   8   3   0     2357.97     2361.16    212.64 o 
   9   3   0     1287.46     1274.46    166.09 o 
  10   3   0     1408.59     1709.39    230.88 o 
  11   3   0      119.13       89.47    124.21 o 
  12   3   0      710.19      573.87    174.59 o 
   1   4   0      909.78      913.45     44.46 o 
   2   4   0     2476.42     2505.16     76.32 o 
   3   4   0    28218.48    28015.32    604.69 o 
   4   4   0    21411.29    22073.68    411.13 o 
   5   4   0     1619.13     1534.91     69.54 o 
   6   4   0      305.46      325.75     34.18 o 
   7   4   0     4122.17     4102.80    159.26 o 
   8   4   0     4427.23     4424.79    286.42 o 
   9   4   0       18.32      -67.19     96.46 o 
  10   4   0     1221.16     1046.79    155.31 o 
  11   4   0      988.55     1081.94    187.86 o 
  12   4   0      388.73      222.74    216.67 o 
   1   5   0    23218.85    22907.55    335.81 o 
   2   5   0    31244.98    32811.92    702.36 o 
   3   5   0     5452.15     5692.42    117.73 o 
   4   5   0     7707.38     8136.84    174.24 o 
   5   5   0    12413.58    12299.31    254.89 o 
   6   5   0     5283.65     5363.99    132.26 o 
   7   5   0      321.18      397.50     83.17 o 
   8   5   0     2159.05     2092.48    199.40 o 
   9   5   0     3378.54     3530.41    278.86 o 
  10   5   0      449.37      245.13    101.92 o 
  11   5   0        0.68      215.61    169.89 o 
  12   5   0      401.26      275.04    210.35 o 
   0   6   0     1781.96     1668.52    121.38 o 
   1   6   0    36350.54    36950.16    456.93 o 
   2   6   0      301.32      333.50     39.68 o 
   3   6   0    25254.13    26766.98    420.95 o 
   4   6   0     6894.22     6988.01    156.01 o 
   5   6   0      898.95      896.46     58.32 o 
   6   6   0      315.41      291.08     64.46 o 
   7   6   0    14464.68    14725.68    474.46 o 
   8   6   0     1003.08      884.73    129.65 o 
   9   6   0        0.76      -27.22     99.31 o 
  10   6   0      397.62      340.32    169.43 o 
  11   6   0     1238.58     1080.38    168.84 o 
  12   6   0      227.35      250.46    159.21 o 
   1   7   0    17046.44    17657.81    340.84 o 
   2   7   0     6460.79     6703.15    198.21 o 
   3   7   0     6031.35     5935.36    203.37 o 
   4   7   0      226.43      199.80     48.91 o 
   5   7   0    11571.44    11959.81    239.47 o 
   6   7   0     2333.86     2105.75    135.39 o 
   7   7   0      536.31      364.44     90.37 o 
   8   7   0      195.09      172.72     72.53 o 
   9   7   0     4540.26     4751.88    318.75 o 
  10   7   0       81.42      -14.62    113.88 o 
  11   7   0       27.94      -80.64    170.12 o 
  12   7   0       76.90      171.04    161.85 o 
   0   8   0      773.84      749.65    100.71 o 
   1   8   0    30417.02    30906.81    673.13 o 
   2   8   0      605.58      591.75     66.52 o 
   3   8   0    19486.70    20232.67    399.20 o 
   4   8   0      506.35      464.60     68.20 o 
   5   8   0     1002.95      946.12     79.25 o 
   6   8   0       35.56       89.51     70.51 o 
   7   8   0    14042.97    14958.65    502.24 o 
   8   8   0        7.07       22.30     68.74 o 
   9   8   0       10.52       80.42     79.99 o 
  10   8   0       14.49      -53.83    126.84 o 
  11   8   0     1294.91     1318.01    196.22 o 
   1   9   0    17575.39    17471.11    384.97 o 
   2   9   0      612.47      562.81    108.80 o 
   3   9   0     9938.69    10267.98    385.95 o 
   4   9   0      965.19      752.75    115.15 o 
   5   9   0    14183.38    14205.79    415.83 o 
   6   9   0       52.52       91.50     29.60 o 
   7   9   0     1002.64      997.16    144.45 o 
   8   9   0       55.15      112.60     76.22 o 
   9   9   0     3511.52     3604.47    284.60 o 
  10   9   0       16.46      -61.00     97.57 o 
  11   9   0        1.72     -160.27    160.27 o 
   0  10   0      340.75      371.22     96.43 o 
   1  10   0    12536.77    12440.26    324.17 o 
   2  10   0      635.11      603.66     76.37 o 
   3  10   0    13433.63    13830.20    319.79 o 
   4  10   0     1845.93     1781.73    192.16 o 
   5  10   0     3094.62     3160.36    137.91 o 
   6  10   0       28.56      139.58     79.17 o 
   7  10   0     5879.06     6489.97    364.90 o 
   8  10   0       72.25      116.40     96.35 o 
   9  10   0       37.98       48.02     78.15 o 
  10  10   0       91.31       82.45    104.03 o 
  11  10   0     1226.58     1141.66    184.35 o 
   1  11   0    13026.90    13042.37    379.39 o 
   2  11   0     5728.45     5992.81    239.09 o 
   3  11   0     5564.56     5627.48    235.54 o 
   4  11   0      921.42      769.53     88.34 o 
   5  11   0    10622.89    11075.24    300.96 o 
   6  11   0     2724.37     2946.32    231.69 o 
   7  11   0      135.49      264.38     94.02 o 
   8  11   0      325.76      313.85    141.80 o 
   9  11   0     2606.80     2738.86    256.68 o 
  10  11   0       35.20       72.38    119.57 o 
  11  11   0       41.43     -210.57    210.57 o 
   0  12   0     5694.70     5433.71    340.54 o 
   1  12   0     2708.17     2539.87    172.62 o 
   2  12   0      173.31      191.77     59.09 o 
   3  12   0     6644.18     6886.53    275.52 o 
   4  12   0     5788.29     5919.35    238.24 o 
   5  12   0     2946.17     2786.42    162.85 o 
   6  12   0       90.03      200.44    219.42 o 
   7  12   0     2279.55     2258.16    222.90 o 
   8  12   0      408.17      499.64    154.83 o 
   9  12   0       36.52       86.33    144.39 o 
  10  12   0      337.64      255.12    109.34 o 
  11  12   0      750.32      836.36    219.71 o 
   1  13   0     6237.26     6403.77    277.46 o 
   2  13   0     7374.34     6963.74    338.62 o 
   3  13   0     2232.80     2088.61    165.89 o 
   4  13   0      166.83      104.53     57.99 o 
   5  13   0     4366.54     4493.91    341.86 o 
   6  13   0     2505.43     2712.43    346.11 o 
   7  13   0       36.88      153.27    120.00 o 
   8  13   0      947.18     1184.95    218.70 o 
   9  13   0     1122.63      937.83    186.84 o 
  10  13   0      332.84      328.86    148.38 o 
   0  14   0    10586.73    10502.20    535.63 o 
   1  14   0      101.70      150.29     58.55 o 
   2  14   0       15.18       90.00     63.67 o 
   3  14   0     3333.03     3356.22    215.06 o 
   4  14   0     5686.81     5664.79    276.00 o 
   5  14   0      816.32      947.60    196.12 o 
   6  14   0     1386.17     1445.92    225.53 o 
   7  14   0      809.75      920.11    192.74 o 
   8  14   0     1399.25     1428.42    243.74 o 
   9  14   0        2.35       11.29     99.66 o 
  10  14   0      401.11      407.01    178.42 o 
   1  15   0      793.50      743.10    116.43 o 
   2  15   0     8023.79     7821.54    343.84 o 
   3  15   0      266.81      256.54     69.79 o 
   4  15   0      152.51      141.60     61.88 o 
   5  15   0     1078.96     1543.46    263.81 o 
   6  15   0     2690.90     2879.43    355.55 o 
   7  15   0       97.06      344.32    155.66 o 
   8  15   0      809.52      525.65    188.24 o 
   9  15   0      209.61      175.43    260.86 o 
   0  16   0     8303.85     8242.60    515.16 o 
   1  16   0      642.42      655.43    108.33 o 
   2  16   0       39.61       73.41     65.86 o 
   3  16   0      349.00      163.81     76.07 o 
   4  16   0     4465.81     4233.87    398.98 o 
   5  16   0       16.47      242.21    171.16 o 
   6  16   0     1415.79     1507.61    275.59 o 
   7  16   0       97.72      281.69    153.16 o 
   8  16   0     1367.95     1514.54    261.23 o 
   1  17   0       22.57       43.07     64.07 o 
   2  17   0     5089.62     5170.80    301.90 o 
   3  17   0        4.97      -47.55     79.20 o 
   4  17   0      503.21      746.73    202.87 o 
   5  17   0       14.82      329.78    178.45 o 
   6  17   0     2652.61     2564.21    360.85 o 
   7  17   0        2.69      169.45    153.06 o 
   8  17   0      587.53      815.54    261.19 o 
   0  18   0     6690.62     6523.56    499.59 o 
   1  18   0      167.29      151.03     73.13 o 
   2  18   0       29.01       78.77     69.49 o 
   3  18   0      144.94       89.51    102.83 o 
   4  18   0     3240.87     3229.30    391.58 o 
   5  18   0      140.20      213.82    157.48 o 
   6  18   0      438.21      688.80    228.74 o 
   7  18   0        1.87      237.66    186.06 o 
   1  19   0      207.82       60.71     78.35 o 
   2  19   0     3474.82     3206.29    259.53 o 
   3  19   0       27.57      328.83    191.46 o 
   4  19   0      266.64      599.05    212.03 o 
   5  19   0      410.29      613.68    226.67 o 
   6  19   0     1412.90     1822.21    345.33 o 
   0  20   0     1767.12     1536.49    275.16 o 
   1  20   0      253.63      220.38     95.20 o 
   2  20   0      163.56      363.33    176.68 o 
   3  20   0      539.69     1017.01    265.78 o 
   4  20   0     1896.75     2332.04    366.01 o 
   5  20   0      108.00      540.54    232.87 o 
   1  21   0      579.14      966.70    176.69 o 
   2  21   0     1654.42     2487.84    385.53 o 
   3  21   0      288.79      556.05    232.96 o 
   4  21   0      127.47      644.13    237.20 o 
   0  22   0      456.81      853.25    269.41 o 
   1  22   0      544.97     1113.66    289.71 o 
   2  22   0       59.10      272.19    207.40 o 
   3  22   0      639.15      791.60    259.25 o 
   1  23   0      677.20      757.37    263.33 o 
 -11   0   1      660.46      702.02    282.44 o 
  -9   0   1     6789.88     6324.23    511.06 o 
  -7   0   1      481.88      535.36    112.25 o 
  -5   0   1    42744.18    43815.86    947.90 o 
   3   0   1    33226.15    31441.02    408.90 o 
   5   0   1    35651.21    35590.70    678.63 o 
   7   0   1     2557.49     2639.99    526.60 o 
   9   0   1     6284.69     5979.05    592.03 o 
  11   0   1      162.10      108.11    116.93 o 
 -12   1   1        1.00       65.97     86.26 o 
 -11   1   1     2059.48     2068.13    305.18 o 
 -10   1   1      356.20      265.26    115.57 o 
  -9   1   1      207.64      202.48    111.28 o 
  -8   1   1       21.51       10.67     35.74 o 
  -7   1   1    18733.01    15404.94   1658.40 o 
  -6   1   1      742.77      627.79     81.61 o 
  -5   1   1      153.72      170.60     25.63 o 
  -4   1   1      853.64      805.18     51.28 o 
  -3   1   1    21589.76    20692.22    261.74 o 
   2   1   1      394.34      434.66     27.04 o 
   3   1   1     8292.92     7563.47    133.62 o 
   4   1   1     5935.74     5844.99    142.94 o 
   5   1   1    10459.10    10224.68    211.26 o 
   6   1   1        3.20       10.81     26.73 o 
   7   1   1     9899.58     9472.67    382.51 o 
   8   1   1       59.88      -40.44    100.36 o 
   9   1   1     2098.66     1863.03    219.55 o 
  10   1   1      157.46      125.14     93.80 o 
  11   1   1     1670.09     1603.92    220.15 o 
  12   1   1       27.90       79.46     93.55 o 
 -12   2   1      373.37      242.55     96.39 o 
 -11   2   1      592.34      462.60    143.88 o 
 -10   2   1      185.65      103.31     89.37 o 
  -9   2   1     6323.74     6383.13    425.61 o 
  -8   2   1       89.93      106.69     39.63 o 
  -7   2   1      280.42      196.26     26.64 o 
  -6   2   1     3921.07     4021.64    107.68 o 
  -5   2   1    28464.24    27985.43    440.22 o 
  -4   2   1     1151.89     1107.39     70.70 o 
  -3   2   1      497.19      551.41     37.41 o 
  -2   2   1      525.36      531.79     38.02 o 
   2   2   1      373.91      381.11     22.24 o 
   3   2   1    53905.58    53256.79    597.10 o 
   4   2   1      259.20      303.57     40.17 o 
   5   2   1    14751.15    15305.67    544.44 o 
   6   2   1     2975.25     2899.46    183.05 o 
   7   2   1     2029.51     2043.93    189.80 o 
   8   2   1        2.84       -6.21     85.48 o 
   9   2   1     4295.45     4635.96    294.63 o 
  10   2   1      494.61      460.95    155.31 o 
  11   2   1      148.90      134.27    127.88 o 
  12   2   1        7.40      -38.89    127.43 o 
 -12   3   1       10.91       84.44    114.36 o 
 -11   3   1     1267.76     1131.94    188.72 o 
 -10   3   1     1425.59     1316.80    214.34 o 
  -9   3   1      550.73      432.50    155.84 o 
  -8   3   1       33.57        3.64     47.51 o 
  -7   3   1    10973.68    11576.75    229.57 o 
  -6   3   1     3004.26     2939.34    108.57 o 
  -5   3   1      554.21      587.59     48.06 o 
  -4   3   1    12341.31    12948.58    270.12 o 
  -3   3   1    54253.72    60359.68   1250.06 o 
  -2   3   1    28643.92    30983.85    709.70 o 
   1   3   1    48078.67    45719.61    398.19 o 
   2   3   1      537.78      579.22     34.79 o 
   3   3   1    21593.18    21804.07    275.07 o 
   4   3   1    29825.30    31102.10    317.49 o 
   5   3   1     9322.71     8846.94    205.21 o 
   6   3   1      259.69      259.80     69.38 o 
   7   3   1     7430.03     7326.82    322.67 o 
   8   3   1     1982.89     1911.48    186.85 o 
   9   3   1      756.81      761.65    109.72 o 
  10   3   1      622.16      548.34    134.65 o 
  11   3   1     1315.82     1111.62    187.88 o 
  12   3   1      250.10      267.73    134.88 o 
 -12   4   1      999.91     1007.66    177.40 o 
 -11   4   1      233.62      367.05    131.14 o 
 -10   4   1      494.27      442.66    158.64 o 
  -9   4   1     3729.35     3621.53    293.02 o 
  -8   4   1     1973.92     2163.64    143.41 o 
  -7   4   1       24.00       25.94     30.82 o 
  -6   4   1     6538.13     6850.24    252.57 o 
  -5   4   1    15253.24    14748.59    457.85 o 
  -4   4   1     4245.52     4360.50    111.54 o 
  -3   4   1      819.92      748.82     45.73 o 
  -2   4   1     9012.70     9344.02    275.58 o 
  -1   4   1    18832.42    18544.93    220.99 o 
   0   4   1     1671.98     1584.25     66.71 o 
   1   4   1     6083.07     5954.73    185.26 o 
   2   4   1    30763.26    30336.45    434.49 o 
   3   4   1    25488.87    26132.12    553.71 o 
   4   4   1      890.66      865.56     53.30 o 
   5   4   1     4482.15     4570.39    156.67 o 
   6   4   1     4561.62     4633.35    231.14 o 
   7   4   1     3195.43     3186.08    213.74 o 
   8   4   1      319.10      409.19     96.71 o 
   9   4   1     1334.78     1166.97    155.45 o 
  10   4   1      946.86     1022.41    149.93 o 
  11   4   1      159.68      363.10    191.85 o 
  12   4   1       60.39      105.77    158.01 o 
 -12   5   1       60.10       22.52    120.79 o 
 -11   5   1      747.03      651.24    256.17 o 
 -10   5   1     1731.89     1471.92    284.29 o 
  -9   5   1      849.25      779.88    135.88 o 
  -8   5   1     1059.32     1007.06    104.55 o 
  -7   5   1     4804.40     4870.47    207.04 o 
  -6   5   1     5997.79     6102.64    170.37 o 
  -5   5   1      129.19      150.45     31.89 o 
  -4   5   1    15362.24    16002.60    288.32 o 
  -3   5   1    32760.48    33280.46    741.90 o 
  -2   5   1    19217.49    20500.43    679.69 o 
  -1   5   1       36.66       41.70     16.63 o 
   0   5   1    37299.42    37124.67    906.64 o 
   1   5   1    18437.32    17546.66    426.57 o 
   2   5   1     2798.31     2857.81     65.14 o 
   3   5   1    19112.74    19488.51    308.19 o 
   4   5   1    25045.62    25330.38    527.34 o 
   5   5   1     8624.24     9218.33    460.63 o 
   6   5   1      132.27      197.43     43.31 o 
   7   5   1     2274.00     2341.63    189.25 o 
   8   5   1     5637.57     5562.45    307.52 o 
   9   5   1       18.16      -27.85     69.95 o 
  10   5   1      412.08      328.18    112.67 o 
  11   5   1      664.34      697.47    234.32 o 
  12   5   1      427.16      806.76    345.37 o 
 -12   6   1      809.19      745.06    169.27 o 
 -11   6   1       55.56      -57.12    409.31 o 
 -10   6   1      575.35      428.80    107.36 o 
  -9   6   1      962.93      764.63    124.10 o 
  -8   6   1     5632.19     5612.44    249.47 o 
  -7   6   1        0.86       30.89     50.57 o 
  -6   6   1     6697.66     6957.66    172.29 o 
  -5   6   1     6196.70     6308.40    207.21 o 
  -4   6   1    11296.19    11422.48    214.94 o 
  -3   6   1     1317.60     1298.97     93.06 o 
  -2   6   1    32072.80    32962.50    427.04 o 
  -1   6   1     5366.52     5159.53    251.30 o 
   0   6   1     4154.10     3933.81    154.14 o 
   1   6   1      531.80      506.29     44.55 o 
   2   6   1    58137.98    59696.63    722.52 o 
   3   6   1     1093.41      988.02     55.27 o 
   4   6   1        1.82       16.36     26.04 o 
   5   6   1     1557.13     1483.22     71.75 o 
   6   6   1    12949.66    14027.06    571.36 o 
   7   6   1     2283.15     2058.14    173.61 o 
   8   6   1      660.19      510.03    108.20 o 
   9   6   1      336.25      283.56    138.41 o 
  10   6   1     1369.05     1386.42    181.17 o 
  11   6   1      126.48      377.24    318.43 o 
  12   6   1      209.13      442.49    272.25 o 
 -12   7   1      102.68       53.05    172.21 o 
 -11   7   1      183.61       86.53    199.72 o 
 -10   7   1     2012.31     1841.62    215.53 o 
  -9   7   1      165.28       29.21    116.35 o 
  -8   7   1     4017.30     4062.65    222.81 o 
  -7   7   1     1178.61      959.16    105.30 o 
  -6   7   1     9355.37     9679.86    226.24 o 
  -5   7   1      142.05      129.50     33.42 o 
  -4   7   1     9686.83     9798.67    427.00 o 
  -3   7   1     3099.99     2918.67    144.38 o 
  -2   7   1     3123.56     3203.34    151.29 o 
  -1   7   1        6.31        8.42     27.39 o 
   0   7   1    41693.37    41545.67   1142.55 o 
   1   7   1     3001.87     2861.29    125.35 o 
   2   7   1     6463.45     6723.52    172.72 o 
   3   7   1     3761.96     3781.67    125.13 o 
   4   7   1    15976.91    16241.86    479.53 o 
   5   7   1     1891.12     1908.56     95.72 o 
   6   7   1       63.78       90.81     58.17 o 
   7   7   1      474.85      522.99     98.54 o 
   8   7   1     6513.05     6730.35    342.00 o 
   9   7   1        8.47        8.59     77.60 o 
  10   7   1      154.32        3.09    112.24 o 
  11   7   1      170.46      197.07    154.88 o 
 -12   8   1      687.06      974.77    340.21 o 
 -11   8   1        9.14     -194.42    194.42 o 
 -10   8   1      256.54      108.71    151.78 o 
  -9   8   1       15.08      -26.07    112.38 o 
  -8   8   1     7009.63     7531.51    387.64 o 
  -7   8   1      161.66      218.78     62.27 o 
  -6   8   1     4034.67     4164.67    205.29 o 
  -5   8   1      440.73      437.83     66.12 o 
  -4   8   1    15399.13    16105.93    383.11 o 
  -3   8   1      127.58      104.65     35.50 o 
  -2   8   1    40319.95    41033.26    604.72 o 
  -1   8   1     1267.63     1309.81    102.78 o 
   0   8   1     7574.17     7525.71    341.81 o 
   1   8   1       28.23       37.82     25.23 o 
   2   8   1    40368.47    40951.89    868.32 o 
   3   8   1       28.31       71.98     33.41 o 
   4   8   1        5.71       15.74     21.08 o 
   5   8   1       27.54       30.56     27.92 o 
   6   8   1    14322.35    14343.34    442.07 o 
   7   8   1       15.78       97.55     96.31 o 
   8   8   1      750.88      739.43    130.11 o 
   9   8   1      104.23       56.47     86.02 o 
  10   8   1     2219.15     2353.40    237.80 o 
  11   8   1       14.51      -11.62    149.38 o 
 -11   9   1        9.41      -14.05    136.24 o 
 -10   9   1     2054.58     1926.13    226.13 o 
  -9   9   1       26.84      -37.99     93.99 o 
  -8   9   1     3632.11     3583.96    277.24 o 
  -7   9   1       28.13       64.59     49.52 o 
  -6   9   1     7337.76     7319.75    274.47 o 
  -5   9   1       40.55      116.84     48.17 o 
  -4   9   1    10178.07    10223.31    276.43 o 
  -3   9   1     1901.87     1846.34    130.10 o 
  -2   9   1     1048.21      985.00    102.36 o 
  -1   9   1      281.77      302.52     58.06 o 
   0   9   1    35274.79    35566.01    958.64 o 
   1   9   1      190.16      167.11     43.95 o 
   2   9   1     2425.55     2390.36    123.29 o 
   3   9   1     1738.55     1646.92    101.86 o 
   4   9   1    13725.32    14099.97    278.37 o 
   5   9   1      474.53      456.56     77.94 o 
   6   9   1      322.44      346.27     85.65 o 
   7   9   1      150.86      137.12     83.50 o 
   8   9   1     5028.06     5512.48    346.77 o 
   9   9   1      108.69      181.04     81.81 o 
  10   9   1      166.54      151.99     92.91 o 
  11   9   1       10.81      -33.54    106.39 o 
 -11  10   1       35.02      -34.62    119.91 o 
 -10  10   1      157.49       88.80    115.78 o 
  -9  10   1      122.73       16.61     88.97 o 
  -8  10   1     3697.52     3563.91    276.01 o 
  -7  10   1       40.64       81.88     84.40 o 
  -6  10   1     4051.69     4233.08    217.96 o 
  -5  10   1     1359.63     1407.50    119.05 o 
  -4  10   1    10515.39    11053.44    347.91 o 
  -3  10   1      144.26       95.52     78.60 o 
  -2  10   1    22543.33    23416.97    507.49 o 
  -1  10   1      322.41      328.28     64.22 o 
   0  10   1     4416.81     4538.52    209.28 o 
   1  10   1      423.25      424.06     61.53 o 
   2  10   1    19162.74    19364.83    753.85 o 
   3  10   1       53.65       66.21     34.05 o 
   4  10   1      215.31      205.45     43.29 o 
   5  10   1       36.01       66.68     35.82 o 
   6  10   1    10259.88    10455.05    391.79 o 
   7  10   1      203.26      277.49     94.90 o 
   8  10   1      292.04      395.24    109.76 o 
   9  10   1       72.43      202.68     99.18 o 
  10  10   1     2127.07     2380.02    242.83 o 
  11  10   1       21.61      -21.27    157.60 o 
 -11  11   1      256.14      185.71    105.91 o 
 -10  11   1     1516.74     1567.35    209.06 o 
  -9  11   1      245.72      175.18    132.33 o 
  -8  11   1      900.34      773.11    147.11 o 
  -7  11   1      484.39      487.08    118.66 o 
  -6  11   1     5011.27     5249.71    275.55 o 
  -5  11   1        6.11      113.80     84.02 o 
  -4  11   1    11182.09    11270.96    371.08 o 
  -3  11   1     6353.26     6364.13    287.26 o 
  -2  11   1     5527.72     5679.66    263.54 o 
  -1  11   1       16.83       34.85     41.85 o 
   0  11   1    17510.15    17144.03    528.25 o 
   1  11   1     3544.72     3577.95    184.85 o 
   2  11   1      150.54      148.96     53.32 o 
   3  11   1     4726.68     4702.26    197.25 o 
   4  11   1    11941.98    12344.06    316.73 o 
   5  11   1     2509.85     2290.18    227.77 o 
   6  11   1       52.65       86.57    105.62 o 
   7  11   1     1119.02     1311.11    165.19 o 
   8  11   1     2579.74     2641.87    241.32 o 
   9  11   1       32.77       97.82    109.81 o 
  10  11   1      239.91      250.13    115.33 o 
  11  11   1      286.91       46.76    152.98 o 
 -11  12   1       62.07     -258.67    258.67 o 
 -10  12   1      291.43      181.45    125.08 o 
  -9  12   1      529.05      465.16    137.18 o 
  -8  12   1     1577.35     1536.01    193.67 o 
  -7  12   1        6.30      135.12     97.43 o 
  -6  12   1     2818.42     2817.36    291.15 o 
  -5  12   1     4997.25     5005.61    404.78 o 
  -4  12   1     2491.40     2851.25    274.15 o 
  -3  12   1      302.89      179.59     60.02 o 
  -2  12   1     7867.38     7763.17    321.14 o 
  -1  12   1     4793.62     4514.95    315.35 o 
   0  12   1     1362.99     1350.38    128.24 o 
   1  12   1     1921.90     1947.75    148.23 o 
   2  12   1     8164.80     8498.37    303.04 o 
   3  12   1     1180.24     1167.68    116.68 o 
   4  12   1       97.56       34.67     44.15 o 
   5  12   1     1224.83     1046.93    162.28 o 
   6  12   1     5906.79     5902.35    383.58 o 
   7  12   1      674.64      857.55    147.25 o 
   8  12   1        4.94      205.74    110.83 o 
   9  12   1      748.06      745.23    186.58 o 
  10  12   1      769.35      603.39    162.64 o 
  11  12   1       29.25     -173.03    183.25 o 
 -10  13   1      563.13      497.35    173.57 o 
  -9  13   1      165.37      259.50    108.83 o 
  -8  13   1      106.73      221.99    112.12 o 
  -7  13   1     2661.89     2669.36    308.14 o 
  -6  13   1     2046.63     2254.52    355.89 o 
  -5  13   1        5.89      242.69    154.94 o 
  -4  13   1     6760.38     6701.69    464.81 o 
  -3  13   1     8245.83     7519.23    468.23 o 
  -2  13   1     6104.80     6412.39    282.30 o 
  -1  13   1     1127.26      958.69    116.65 o 
   0  13   1     5590.94     5575.65    263.23 o 
   1  13   1     4472.69     4429.12    233.73 o 
   2  13   1       46.81        5.95     48.55 o 
   3  13   1     1896.46     1960.17    155.26 o 
   4  13   1     7432.59     7333.40    277.98 o 
   5  13   1     1789.34     1686.54    204.16 o 
   6  13   1       22.34       40.28     85.69 o 
   7  13   1     1397.34     1655.34    244.83 o 
   8  13   1     1375.91     1468.32    425.73 o 
   9  13   1      212.80      342.65    157.90 o 
  10  13   1      157.28      178.71    125.82 o 
 -10  14   1      130.80     -139.84    223.11 o 
  -9  14   1     1308.75     1386.98    236.15 o 
  -8  14   1      520.95      495.63    222.43 o 
  -7  14   1      379.97      586.05    262.34 o 
  -6  14   1      887.93     1066.04    207.47 o 
  -5  14   1     4163.25     4117.88    244.13 o 
  -4  14   1      541.02      712.81    186.96 o 
  -3  14   1      328.65      253.45     87.79 o 
  -2  14   1     2313.24     2221.64    180.33 o 
  -1  14   1    10975.38    10856.01    442.65 o 
   0  14   1      515.52      427.39     82.74 o 
   1  14   1     2319.10     2194.40    175.16 o 
   2  14   1     2853.27     2666.21    192.67 o 
   3  14   1     5194.35     5006.94    366.84 o 
   4  14   1      121.06       93.76     55.60 o 
   5  14   1     3357.75     3195.44    291.34 o 
   6  14   1     1130.51     1239.83    204.37 o 
   7  14   1      800.20     1074.53    213.88 o 
   8  14   1        1.37      130.99    137.92 o 
   9  14   1     1175.18     1246.56    242.25 o 
  -9  15   1       26.63       61.31    112.96 o 
  -8  15   1       41.75      -25.97    144.35 o 
  -7  15   1     3778.57     3777.69    375.38 o 
  -6  15   1      342.79      635.74    182.87 o 
  -5  15   1        2.61      326.45    169.22 o 
  -4  15   1      754.78      673.97    112.55 o 
  -3  15   1     6364.15     5872.57    306.17 o 
  -2  15   1      701.51      583.08    110.35 o 
  -1  15   1     3759.58     3712.84    238.85 o 
   0  15   1     1463.08     1352.62    145.94 o 
   1  15   1     5024.71     4797.50    267.62 o 
   2  15   1      105.96       78.79     66.02 o 
   3  15   1      902.31      800.72    112.51 o 
   4  15   1     1739.37     1590.12    244.82 o 
   5  15   1     1022.43      886.63    195.16 o 
   6  15   1       77.01      346.48    156.69 o 
   7  15   1     1536.71     2036.17    454.92 o 
   8  15   1      291.63      564.13    181.53 o 
   9  15   1      545.40      393.55    175.80 o 
  -8  16   1       23.86       57.72    108.89 o 
  -7  16   1      271.41      425.30    214.31 o 
  -6  16   1       86.04      258.62    162.52 o 
  -5  16   1     4317.56     4299.83    444.13 o 
  -4  16   1      266.24      321.77     89.85 o 
  -3  16   1      129.78      237.98     88.45 o 
  -2  16   1      359.31      365.44    106.87 o 
  -1  16   1     9804.25     9375.70    392.64 o 
   0  16   1       68.84        9.13     61.26 o 
   1  16   1     1732.35     1705.60    174.16 o 
   2  16   1      421.86      370.22     88.26 o 
   3  16   1     5546.68     5722.74    482.12 o 
   4  16   1        1.25      -84.79     99.28 o 
   5  16   1     2471.92     2170.45    299.64 o 
   6  16   1      150.52      385.54    164.24 o 
   7  16   1      713.75      941.50    241.25 o 
   8  16   1        6.87      146.50    228.69 o 
  -8  17   1       55.63       82.14    148.58 o 
  -7  17   1     2517.13     2590.41    383.19 o 
  -6  17   1        2.35      135.88    110.91 o 
  -5  17   1       17.86      337.40    183.54 o 
  -4  17   1      141.75      289.82    161.48 o 
  -3  17   1     3953.38     3796.99    269.02 o 
  -2  17   1       64.84      123.34    146.84 o 
  -1  17   1     2108.31     1902.47    201.13 o 
   0  17   1       13.11      -70.25     70.25 o 
   1  17   1     5523.10     5132.51    303.06 o 
   2  17   1      276.54      160.36     85.02 o 
   3  17   1     1142.02     1131.69    226.83 o 
   4  17   1        9.95      -48.15    104.95 o 
   5  17   1     1313.75      927.09    216.74 o 
   6  17   1        3.32      276.44    186.35 o 
   7  17   1     1098.86     1268.69    280.00 o 
  -7  18   1       30.52       92.06    171.53 o 
  -6  18   1      124.46      462.45    199.07 o 
  -5  18   1     3590.81     3786.83    443.69 o 
  -4  18   1        3.87      274.20    170.38 o 
  -3  18   1      147.12      193.45     93.87 o 
  -2  18   1       18.01      141.18    159.74 o 
  -1  18   1     4767.00     4726.66    408.25 o 
   0  18   1        3.51      118.20    123.64 o 
   1  18   1     1215.00     1383.42    183.39 o 
   2  18   1       34.12      150.84     90.34 o 
   3  18   1     2113.19     1608.65    272.31 o 
   4  18   1        2.10      -94.40    144.96 o 
   5  18   1     1442.00     1552.23    286.37 o 
   6  18   1       27.80      194.61    171.20 o 
   7  18   1      727.79     1183.41    280.63 o 
  -6  19   1      128.81      258.43    173.54 o 
  -5  19   1        5.28      269.29    190.54 o 
  -4  19   1      410.43      695.93    224.04 o 
  -3  19   1     3245.05     3158.50    407.34 o 
  -2  19   1      250.77      305.34    139.99 o 
  -1  19   1      133.86      209.35    111.25 o 
   0  19   1      271.90      443.27    184.24 o 
   1  19   1     3083.87     3190.39    291.90 o 
   2  19   1       33.61       85.90    126.42 o 
   3  19   1     1487.91     1335.25    267.00 o 
   4  19   1      608.93      549.94    181.23 o 
   5  19   1     1295.62     1645.39    306.29 o 
   6  19   1       11.05      257.08    185.87 o 
  -5  20   1     1457.68     1879.05    345.11 o 
  -4  20   1      182.98      475.79    217.65 o 
  -3  20   1       95.04      450.83    218.11 o 
  -2  20   1      653.21      666.33    267.79 o 
  -1  20   1     1849.10     2050.97    230.62 o 
   0  20   1       59.63      102.25    169.94 o 
   1  20   1      490.55      752.47    151.54 o 
   2  20   1      525.41      534.76    179.17 o 
   3  20   1      916.24      677.30    193.87 o 
   4  20   1       20.40      296.44    179.60 o 
   5  20   1      437.86     1027.90    278.15 o 
  -4  21   1      441.36      486.56    220.07 o 
  -3  21   1     1989.20     2403.09    389.15 o 
  -2  21   1      137.61      413.26    204.46 o 
  -1  21   1        8.06      105.03    101.53 o 
   0  21   1      824.24      646.23    136.43 o 
   1  21   1     1060.16      855.61    224.54 o 
   2  21   1       18.18      108.98    111.17 o 
   3  21   1      702.01     1227.61    277.88 o 
   4  21   1      686.29     1414.93    298.24 o 
  -3  22   1        5.12      143.95    186.32 o 
  -2  22   1      893.61     1129.05    295.12 o 
  -1  22   1      521.99      645.00    159.57 o 
   0  22   1      210.46      363.96    148.75 o 
   1  22   1      170.41      145.21    159.36 o 
   2  22   1     1066.11     1535.86    307.29 o 
  -1  23   1        7.32      157.94    188.81 o 
   0  23   1     1108.64     1231.94    282.69 o 
 -12   0   2       38.42       45.60    161.13 o 
 -10   0   2     4023.65     4107.64    650.27 o 
  -8   0   2      307.70      265.23     72.42 o 
  -6   0   2    31019.33    30667.62   1102.38 o 
  -4   0   2     6168.89     6367.96    367.53 o 
   2   0   2    41543.20    37140.43    574.13 o 
   4   0   2    36231.38    34038.96   1405.46 o 
   6   0   2     1606.63     1484.32    168.06 o 
   8   0   2    13046.60    14381.75    944.62 o 
  10   0   2      135.11     -134.32    228.41 o 
  12   0   2      842.44      616.19    198.09 o 
 -13   1   2       22.06       15.23    116.11 o 
 -12   1   2     1772.45     1831.66    203.62 o 
 -11   1   2       71.47      100.04    102.20 o 
 -10   1   2      195.79      151.31     88.76 o 
  -9   1   2       43.10       62.97     61.51 o 
  -8   1   2    13298.05    13508.30    412.42 o 
  -7   1   2       67.01       39.47     50.77 o 
  -6   1   2     4399.31     4406.69    316.18 o 
  -5   1   2     1783.51     1572.63    191.52 o 
  -4   1   2    30717.76    29997.24    558.89 o 
  -3   1   2     4415.85     4300.24    154.94 o 
  -2   1   2    37255.57    39261.07    557.74 o 
   2   1   2    30003.77    28877.06    625.21 o 
   3   1   2     1304.61     1196.92     39.12 o 
   4   1   2     4258.80     3986.08    122.09 o 
   5   1   2      836.27      811.36     56.14 o 
   6   1   2    13929.35    13942.99    308.90 o 
   7   1   2      153.99      165.03     52.73 o 
   8   1   2       12.81      -51.17     80.66 o 
   9   1   2      193.73      160.35    105.60 o 
  10   1   2     2623.42     2543.59    285.34 o 
  11   1   2       11.23      -70.98    118.90 o 
  12   1   2        2.58     -130.92    130.92 o 
 -13   2   2       36.34      111.40    146.91 o 
 -12   2   2       27.28       37.47     78.19 o 
 -11   2   2      544.48      533.26    117.57 o 
 -10   2   2     3395.65     3434.08    259.80 o 
  -9   2   2      905.34      815.92    129.59 o 
  -8   2   2      448.29      382.15     66.32 o 
  -7   2   2     2191.06     1941.11    190.28 o 
  -6   2   2    23903.25    24504.89    757.51 o 
  -5   2   2     1542.51     1447.48     89.05 o 
  -4   2   2     7777.01     7781.79    212.51 o 
  -3   2   2    11658.29    11444.14    195.45 o 
  -2   2   2    34702.99    35849.61    681.21 o 
   1   2   2     5763.27     6403.46    324.58 o 
   2   2   2    29597.97    28542.57    488.17 o 
   3   2   2     1988.02     1645.48     52.06 o 
   4   2   2    27363.10    23608.58    883.87 o 
   5   2   2     6905.87     6881.55    163.55 o 
   6   2   2     1363.70     1451.11     96.98 o 
   7   2   2       25.26       26.89     46.94 o 
   8   2   2     8572.27     9157.45    455.67 o 
   9   2   2      143.48       51.61     80.74 o 
  10   2   2       12.23     -115.53    116.84 o 
  11   2   2      234.70      169.45    137.35 o 
  12   2   2      789.06      518.69    143.20 o 
 -13   3   2       65.01       38.25    139.91 o 
 -12   3   2      932.38      823.49    137.88 o 
 -11   3   2      506.59      499.29    102.20 o 
 -10   3   2       11.21      -60.77    131.00 o 
  -9   3   2      706.35      602.20    158.95 o 
  -8   3   2     8208.33     8080.56    345.39 o 
  -7   3   2     1316.55     1203.00     79.18 o 
  -6   3   2     1858.66     1882.21    111.33 o 
  -5   3   2     7947.47     8471.50    283.15 o 
  -4   3   2    22476.30    23657.74    625.06 o 
  -3   3   2     7936.06     8131.94    169.42 o 
  -2   3   2    16175.22    16766.49    289.47 o 
  -1   3   2    23845.27    24830.67    425.06 o 
   0   3   2     4730.15     4393.80    316.34 o 
   1   3   2     1181.18     1115.19     60.45 o 
   2   3   2    36174.32    34861.73    666.14 o 
   3   3   2    21706.23    21573.39    294.95 o 
   4   3   2     9581.51     9588.90    165.13 o 
   5   3   2     4145.20     4249.14    159.06 o 
   6   3   2    15361.04    16366.06    831.64 o 
   7   3   2     1771.10     1545.60    195.01 o 
   8   3   2       67.74       55.66     60.99 o 
   9   3   2     1169.57     1306.26    153.16 o 
  10   3   2     1962.83     2028.41    295.49 o 
  11   3   2       64.32       72.30    127.08 o 
  12   3   2       47.13     -194.82   1095.89 o 
 -13   4   2      225.35      -96.46    257.61 o 
 -12   4   2        0.76       -9.90     96.39 o 
 -11   4   2      925.10     1158.21    191.27 o 
 -10   4   2     2758.24     2464.73    335.10 o 
  -9   4   2     1112.17     1242.80    225.35 o 
  -8   4   2       43.58       57.13     56.78 o 
  -7   4   2     5863.03     6079.66    200.38 o 
  -6   4   2     5880.01     6253.02    204.32 o 
  -5   4   2       63.84       47.12     26.38 o 
  -4   4   2    14890.76    16365.90    484.35 o 
  -3   4   2    24320.26    26510.40    643.93 o 
  -2   4   2    25732.26    26559.81    498.93 o 
  -1   4   2     3134.92     3239.46     92.98 o 
   0   4   2    25338.05    25022.14   1022.56 o 
   1   4   2     6948.71     6686.67    151.08 o 
   2   4   2     3741.64     3605.43    123.94 o 
   3   4   2      813.93      731.83     44.95 o 
   4   4   2    15347.46    15344.15    228.44 o 
   5   4   2    12432.84    12965.28    495.44 o 
   6   4   2      984.96      930.91    105.77 o 
   7   4   2      505.19      552.51    153.39 o 
   8   4   2     2405.45     2395.88    200.78 o 
   9   4   2      981.10      896.77    120.93 o 
  10   4   2       11.87      163.56    128.40 o 
  11   4   2      504.93      565.78    232.93 o 
  12   4   2      605.77      919.74    429.58 o 
 -12   5   2      392.74      398.78    126.72 o 
 -11   5   2     1029.64      828.95    201.71 o 
 -10   5   2      179.00      170.15    207.18 o 
  -9   5   2     2767.08     2714.34    258.62 o 
  -8   5   2     2471.08     2661.32    180.62 o 
  -7   5   2     2845.20     2837.63    172.68 o 
  -6   5   2      722.48      599.90     60.06 o 
  -5   5   2    18357.91    18708.89    713.07 o 
  -4   5   2    19364.88    20738.86    428.00 o 
  -3   5   2      698.35      598.94     54.15 o 
  -2   5   2     9151.07     9314.03    173.33 o 
  -1   5   2    33305.77    34932.48   1121.97 o 
   0   5   2    18112.50    17744.84    720.11 o 
   1   5   2     2081.24     2081.36     66.26 o 
   2   5   2     8488.24     7987.22    143.11 o 
   3   5   2    33242.98    34582.50    317.77 o 
   4   5   2     4611.32     4576.27    130.97 o 
   5   5   2     3183.39     3219.26    139.97 o 
   6   5   2     9285.14     9392.86    250.50 o 
   7   5   2     5202.21     5525.52    272.14 o 
   8   5   2       43.68      107.51     73.15 o 
   9   5   2     1536.23     1578.75    175.28 o 
  10   5   2     1091.93     1189.23    150.91 o 
  11   5   2      236.41      295.14    183.30 o 
  12   5   2       40.31      466.50    373.70 o 
 -12   6   2        7.07       31.62    133.01 o 
 -11   6   2      727.20      432.06    246.79 o 
 -10   6   2     1114.77      754.86    311.86 o 
  -9   6   2     1610.38     1562.64    190.51 o 
  -8   6   2        6.08       82.73     64.31 o 
  -7   6   2     4423.52     4203.61    216.13 o 
  -6   6   2     1936.72     1859.31    107.36 o 
  -5   6   2     1708.60     1579.57    118.11 o 
  -4   6   2     6711.55     6956.81    246.59 o 
  -3   6   2    26387.25    27844.86    503.16 o 
  -2   6   2     7357.45     7608.33    303.59 o 
  -1   6   2       47.16       55.42     22.92 o 
   0   6   2     2115.95     2099.32     88.84 o 
   1   6   2    58573.35    57968.77   1064.48 o 
   2   6   2       72.08       89.91     20.24 o 
   3   6   2     1410.43     1247.97     76.92 o 
   4   6   2     5351.30     5365.59    204.35 o 
   5   6   2    12641.46    12853.25    291.30 o 
   6   6   2      792.28      579.49     82.07 o 
   7   6   2     3475.32     3557.44    225.61 o 
   8   6   2      384.46      277.98    100.71 o 
   9   6   2     1848.31     1810.47    193.78 o 
  10   6   2        3.44        6.07    146.29 o 
  11   6   2      756.06      780.03    204.57 o 
 -12   7   2       82.73      179.51    137.05 o 
 -11   7   2     1102.70      682.31    207.18 o 
 -10   7   2       15.40     -107.50    107.50 o 
  -9   7   2     4450.35     4406.69    326.59 o 
  -8   7   2      378.54      284.28     96.20 o 
  -7   7   2     2402.78     2423.26    167.35 o 
  -6   7   2       13.32       -0.96     40.24 o 
  -5   7   2    19831.92    20531.03    383.13 o 
  -4   7   2     4033.48     4132.25    196.84 o 
  -3   7   2      297.27      377.16     61.84 o 
  -2   7   2     1182.57     1122.55    100.47 o 
  -1   7   2    43180.84    43513.16    991.03 o 
   0   7   2     2601.32     2489.18    101.95 o 
   1   7   2      180.09      244.16     41.05 o 
   2   7   2     2306.51     2218.96     97.88 o 
   3   7   2    19281.13    19510.95    420.46 o 
   4   7   2      532.98      480.95     73.25 o 
   5   7   2     1594.55     1577.61     81.05 o 
   6   7   2     1098.50      976.40    111.91 o 
   7   7   2     5494.20     5455.67    298.68 o 
   8   7   2        6.83       28.45     76.90 o 
   9   7   2     1415.68     1413.18    171.21 o 
  10   7   2      255.05      277.29     88.55 o 
  11   7   2      577.23      745.50    208.49 o 
 -12   8   2        0.49       73.53    118.08 o 
 -11   8   2      447.56      437.39    174.97 o 
 -10   8   2        3.17     -109.69    109.69 o 
  -9   8   2     1478.91     1249.81    171.12 o 
  -8   8   2       56.68       31.03     64.67 o 
  -7   8   2     9119.39    10010.35    340.43 o 
  -6   8   2     2156.74     1922.52    145.16 o 
  -5   8   2     8780.00     8811.37    276.02 o 
  -4   8   2       49.47       92.30     37.89 o 
  -3   8   2    27136.02    28504.45    503.42 o 
  -2   8   2       85.63      141.74     66.73 o 
  -1   8   2        2.61       96.47     46.74 o 
   0   8   2      201.18      246.75     52.22 o 
   1   8   2    62507.39    63081.65   3187.28 o 
   2   8   2      435.88      404.56     63.94 o 
   3   8   2     1661.37     1658.80    104.92 o 
   4   8   2       52.02       13.60     40.39 o 
   5   8   2    11970.58    12632.18    378.67 o 
   6   8   2       12.51       12.74     66.45 o 
   7   8   2     4555.53     4935.50    289.79 o 
   8   8   2       87.05      -15.05     77.73 o 
   9   8   2     1928.28     2014.69    206.21 o 
  10   8   2        1.50      -33.46     85.32 o 
  11   8   2      747.12      590.31    225.34 o 
 -12   9   2        4.50       61.54    147.91 o 
 -11   9   2      695.77      662.94    132.42 o 
 -10   9   2       56.42       51.33    130.82 o 
  -9   9   2     3267.78     3133.76    273.46 o 
  -8   9   2        6.66      -15.30     54.11 o 
  -7   9   2     1817.04     1857.10    159.11 o 
  -6   9   2       14.21       21.81     51.67 o 
  -5   9   2    11897.82    12267.35    333.14 o 
  -4   9   2       71.40      219.93     53.30 o 
  -3   9   2      360.34      546.60     94.82 o 
  -2   9   2       41.40      172.66     72.76 o 
  -1   9   2    29556.14    30496.63    548.55 o 
   0   9   2      323.28      351.50     71.95 o 
   1   9   2      803.55      945.65    111.42 o 
   2   9   2      927.65      906.37     81.94 o 
   3   9   2    16082.55    16418.07    419.15 o 
   4   9   2       19.70       92.33     95.17 o 
   5   9   2     1218.89     1281.37    130.68 o 
   6   9   2      277.48      292.28     76.63 o 
   7   9   2     3972.44     4029.92    255.40 o 
   8   9   2       70.26      128.45     88.30 o 
   9   9   2     1088.15     1226.11    171.07 o 
  10   9   2       14.01      -44.57     78.59 o 
  11   9   2      601.53      941.13    336.04 o 
 -11  10   2      485.87      206.67    113.28 o 
 -10  10   2      392.76      348.42    140.80 o 
  -9  10   2     1396.15     1291.28    214.78 o 
  -8  10   2      163.44      116.65     66.65 o 
  -7  10   2     9146.03     9462.77    352.55 o 
  -6  10   2       75.58       88.87     49.77 o 
  -5  10   2     5463.14     5565.12    232.92 o 
  -4  10   2     1859.17     1926.35    158.19 o 
  -3  10   2    20671.53    20961.03    519.92 o 
  -2  10   2     1583.14     1699.25    143.48 o 
  -1  10   2      105.59      211.50     60.82 o 
   0  10   2       49.25       60.24     60.06 o 
   1  10   2    31140.92    31424.55   1416.43 o 
   2  10   2      335.86      344.58     60.80 o 
   3  10   2     1321.37     1478.92    113.63 o 
   4  10   2     1298.50     1261.43    108.10 o 
   5  10   2     8305.73     8588.05    407.46 o 
   6  10   2      420.51      368.22     86.69 o 
   7  10   2     2275.86     2313.68    207.84 o 
   8  10   2       16.24      178.86     98.05 o 
   9  10   2     1477.30     1702.70    197.11 o 
  10  10   2        3.47       53.64     79.14 o 
 -11  11   2      429.24      334.36    187.70 o 
 -10  11   2       31.21      -68.64    126.09 o 
  -9  11   2     1165.51     1205.84    182.08 o 
  -8  11   2      620.38      612.36    101.15 o 
  -7  11   2     1077.25     1163.78    138.62 o 
  -6  11   2       76.42       92.37     56.15 o 
  -5  11   2     9725.12    10268.25    387.95 o 
  -4  11   2     3928.71     3977.01    249.61 o 
  -3  11   2     2906.31     2957.44    207.12 o 
  -2  11   2     1092.65     1195.67    129.70 o 
  -1  11   2    21627.43    21972.54    515.80 o 
   0  11   2     3408.17     3239.34    228.86 o 
   1  11   2       57.20      131.97    102.92 o 
   2  11   2     5293.93     5594.74    241.77 o 
   3  11   2    11599.42    11980.53    363.22 o 
   4  11   2      134.19      100.72     42.48 o 
   5  11   2     1679.35     1638.39    196.73 o 
   6  11   2     1700.00     1743.67    173.44 o 
   7  11   2     3360.77     3174.98    241.10 o 
   8  11   2       34.88      177.24    109.85 o 
   9  11   2      631.02     1026.11    178.41 o 
  10  11   2      342.10      371.85    115.48 o 
  11  11   2      289.45      233.39    124.60 o 
 -11  12   2      489.26      215.34    150.59 o 
 -10  12   2      809.22      813.26    147.32 o 
  -9  12   2      984.04      973.85    163.31 o 
  -8  12   2       88.10      117.31    131.92 o 
  -7  12   2     2417.22     2263.19    211.36 o 
  -6  12   2     1793.50     1666.74    180.38 o 
  -5  12   2       82.29      181.15     79.78 o 
  -4  12   2     1454.91     1416.44    167.01 o 
  -3  12   2    14229.85    14399.65    472.51 o 
  -2  12   2     3415.43     3268.80    218.68 o 
  -1  12   2       81.33      187.26     77.39 o 
   0  12   2     2518.22     2667.97    187.08 o 
   1  12   2     7412.53     7376.41    294.49 o 
   2  12   2      278.62      370.22     79.95 o 
   3  12   2     1387.84     1477.88    129.08 o 
   4  12   2     3540.85     3518.71    198.11 o 
   5  12   2     4343.25     4255.91    314.28 o 
   6  12   2      154.29      148.14     75.81 o 
   7  12   2      355.54      563.83    156.59 o 
   8  12   2      686.61      816.41    152.67 o 
   9  12   2      768.41      622.96    231.60 o 
  10  12   2        8.04      170.02    138.38 o 
 -10  13   2       10.38      101.90    187.35 o 
  -9  13   2      298.29      165.37    105.17 o 
  -8  13   2     1897.10     1928.46    225.84 o 
  -7  13   2      801.94      969.98    158.61 o 
  -6  13   2      519.14      616.31    134.39 o 
  -5  13   2     4082.81     3944.61    284.74 o 
  -4  13   2     5493.51     5373.15    317.41 o 
  -3  13   2     1507.55     1445.21    169.73 o 
  -2  13   2     3278.04     3488.64    242.00 o 
  -1  13   2     8583.96     8830.97    360.92 o 
   0  13   2     4600.25     4478.75    254.79 o 
   1  13   2      210.30      218.93    121.74 o 
   2  13   2     4633.60     4701.03    253.06 o 
   3  13   2     8193.63     7895.70    326.52 o 
   4  13   2      348.17      335.40    105.80 o 
   5  13   2      790.35      747.81    143.01 o 
   6  13   2     2393.24     2312.35    257.84 o 
   7  13   2     1864.86     2161.79    372.00 o 
   8  13   2       42.27      208.14    128.28 o 
   9  13   2      328.25      403.96    264.78 o 
  10  13   2      604.62      874.79    221.57 o 
 -10  14   2      711.64      478.22    164.04 o 
  -9  14   2      200.07       87.25    111.33 o 
  -8  14   2       35.15      -30.23    121.96 o 
  -7  14   2      736.82      583.70    254.58 o 
  -6  14   2     3680.06     4180.56    425.77 o 
  -5  14   2       11.79      190.71    102.92 o 
  -4  14   2     1019.10     1096.23    163.64 o 
  -3  14   2     4371.25     4289.70    285.73 o 
  -2  14   2     6940.87     6840.99    343.44 o 
  -1  14   2      234.46      409.21    107.16 o 
   0  14   2     8488.53     8028.73    350.58 o 
   1  14   2     1970.66     2165.17    182.38 o 
   2  14   2     2596.29     2661.40    202.55 o 
   3  14   2      255.41      289.08     86.10 o 
   4  14   2     4440.11     4298.07    373.29 o 
   5  14   2     1698.90     1756.10    221.37 o 
   6  14   2        7.14       16.00     85.15 o 
   7  14   2        9.41      293.28    152.82 o 
   8  14   2     1717.60     2207.12    291.44 o 
   9  14   2      238.29      351.37    157.71 o 
  -9  15   2      129.03      106.00    152.92 o 
  -8  15   2     2121.08     1669.28    264.77 o 
  -7  15   2      164.85      298.77    165.93 o 
  -6  15   2      423.49      433.48    195.35 o 
  -5  15   2      755.33      883.45    219.58 o 
  -4  15   2     2960.17     3341.00    376.04 o 
  -3  15   2      100.55      185.51    139.02 o 
  -2  15   2     3458.54     3433.31    241.28 o 
  -1  15   2     2001.24     2118.40    194.86 o 
   0  15   2     2076.86     2271.39    205.47 o 
   1  15   2        3.29       73.02    109.88 o 
   2  15   2     5373.64     5473.14    297.60 o 
   3  15   2     1665.71     1632.37    175.89 o 
   4  15   2      854.16      675.35    168.60 o 
   5  15   2       70.81       -8.26     96.70 o 
   6  15   2     2135.02     2172.95    261.13 o 
   7  15   2      381.25      669.68    187.92 o 
   8  15   2       97.50      404.21    182.09 o 
   9  15   2       84.83      284.80    167.31 o 
  -9  16   2       29.78      -78.08    211.95 o 
  -8  16   2      120.77      240.61    155.39 o 
  -7  16   2       64.48      -44.89    138.86 o 
  -6  16   2     5007.53     5069.04    504.23 o 
  -5  16   2      122.11      261.28    152.56 o 
  -4  16   2      415.41      492.61    115.86 o 
  -3  16   2       48.86      148.69     78.15 o 
  -2  16   2     4488.52     4482.62    356.69 o 
  -1  16   2        3.48      135.18     86.63 o 
   0  16   2     9424.95     9493.10    402.63 o 
   1  16   2      596.43      575.47    118.69 o 
   2  16   2     3955.43     3820.32    265.59 o 
   3  16   2        8.62      -13.10    108.97 o 
   4  16   2     3622.56     3784.73    387.61 o 
   5  16   2      274.98      308.07    130.54 o 
   6  16   2       24.78       52.05    103.52 o 
   7  16   2       12.26      450.96    175.13 o 
   8  16   2     1739.52     2185.51    444.49 o 
  -8  17   2     1207.25      876.26    269.34 o 
  -7  17   2        1.93       46.61    131.95 o 
  -6  17   2      352.61      550.05    225.54 o 
  -5  17   2        0.09      130.20    151.62 o 
  -4  17   2     2935.63     2965.49    243.49 o 
  -3  17   2       33.07      103.23    164.09 o 
  -2  17   2     2580.26     2714.60    238.05 o 
  -1  17   2       50.46      136.20     88.32 o 
   0  17   2     3372.75     3445.36    260.57 o 
   1  17   2      199.05      268.59     99.76 o 
   2  17   2     3512.21     3591.64    268.47 o 
   3  17   2       21.20      100.78    109.52 o 
   4  17   2      500.31      525.93    173.14 o 
   5  17   2       54.03       29.97    103.73 o 
   6  17   2     1744.78     1635.81    284.72 o 
   7  17   2        2.75      394.22    199.36 o 
  -7  18   2       17.04      -25.11    145.54 o 
  -6  18   2     2295.65     2286.51    373.26 o 
  -5  18   2       42.98      162.07    157.78 o 
  -4  18   2      727.32      856.32    253.76 o 
  -3  18   2      228.41      197.61     94.24 o 
  -2  18   2     2245.69     2389.58    233.97 o 
  -1  18   2       45.15       99.65    105.45 o 
   0  18   2     3145.39     3091.51    257.83 o 
   1  18   2        4.16       79.25    192.99 o 
   2  18   2     1457.07     1279.45    243.77 o 
   3  18   2      183.42      183.49    126.22 o 
   4  18   2     2449.27     2355.83    324.54 o 
   5  18   2       24.80       20.70     96.88 o 
   6  18   2      166.41      472.14    199.93 o 
  -6  19   2      179.22      171.09    153.04 o 
  -5  19   2      334.73      427.43    203.12 o 
  -4  19   2     2424.99     2659.65    392.48 o 
  -3  19   2       41.48        0.47     71.77 o 
  -2  19   2     1143.26     1223.51    180.74 o 
  -1  19   2      883.43      827.68    159.64 o 
   0  19   2     2570.70     2436.32    246.32 o 
   1  19   2        7.39       84.01     94.49 o 
   2  19   2     2429.76     2470.03    345.02 o 
   3  19   2      322.06      324.29    158.24 o 
   4  19   2      338.62      355.51    157.44 o 
   5  19   2      142.13       24.05    118.11 o 
  -5  20   2        9.89      125.00    170.05 o 
  -4  20   2      698.64      791.14    251.32 o 
  -3  20   2      865.68      987.58    277.93 o 
  -2  20   2     1819.99     2032.31    232.49 o 
  -1  20   2        3.70       98.81    105.59 o 
   0  20   2      416.72      457.19    149.14 o 
   1  20   2      363.88      188.28    137.18 o 
   2  20   2      387.48      367.85    158.62 o 
   3  20   2      216.52      166.70    139.30 o 
   4  20   2     1201.58     1227.35    270.06 o 
  -4  21   2     1057.50     1289.64    308.45 o 
  -3  21   2        1.78      260.45    206.04 o 
  -2  21   2      258.99      306.82    117.76 o 
  -1  21   2     1046.41     1116.39    186.75 o 
   0  21   2      609.40      817.29    169.53 o 
   1  21   2       34.94       -1.79    123.06 o 
   2  21   2     1110.96     1110.94    261.38 o 
   3  21   2      587.34      453.26    196.13 o 
  -3  22   2      862.31      990.68    275.97 o 
  -2  22   2      601.90      669.14    245.36 o 
  -1  22   2        1.28       -3.72     90.99 o 
   0  22   2      178.97      160.07    145.77 o 
   1  22   2     1350.42     1390.90    281.32 o 
   2  22   2      180.64      198.32    159.18 o 
  -1  23   2      734.41      644.01    164.18 o 
   0  23   2      216.72      149.93    162.81 o 
 -13   0   3        2.47      -42.69    153.15 o 
 -11   0   3     1846.88     1716.82    260.06 o 
  -9   0   3     1095.07     1182.62    147.37 o 
  -7   0   3    16616.77    16726.59    627.05 o 
  -5   0   3     7367.82     6285.06    944.89 o 
  -3   0   3    20616.22    20929.37    470.15 o 
   1   0   3    10408.01     8898.85    255.30 o 
   3   0   3    59603.13    54796.82   2030.38 o 
   5   0   3       26.46       16.96     36.46 o 
   7   0   3    14213.93    15064.84    390.49 o 
   9   0   3     1330.70     1113.95    264.14 o 
  11   0   3     1132.47     1109.80    385.84 o 
 -13   1   3     1242.01     1374.66    248.46 o 
 -12   1   3        1.22       56.98     79.61 o 
 -11   1   3      467.80      502.83    103.41 o 
 -10   1   3       57.43      108.60    109.41 o 
  -9   1   3     4049.77     4092.72    192.73 o 
  -8   1   3      143.31      154.16     51.85 o 
  -7   1   3    13633.08    13704.30    417.50 o 
  -6   1   3      378.47      363.44     95.21 o 
  -5   1   3    14098.65    12797.58    579.35 o 
  -4   1   3        7.08       37.84     30.46 o 
  -3   1   3    34106.36    34260.88    725.00 o 
  -2   1   3     3981.68     4284.39    144.43 o 
  -1   1   3     2156.20     2664.97    187.05 o 
   0   1   3      396.18      394.68     46.41 o 
   1   1   3    57085.24    49246.88    669.40 o 
   2   1   3     1736.26     1558.30     70.67 o 
   3   1   3      897.59      765.53    111.68 o 
   4   1   3     4085.77     3511.15    136.93 o 
   5   1   3    14907.97    14664.66    205.31 o 
   6   1   3     2206.91     2154.05    105.21 o 
   7   1   3      120.67      119.77     49.90 o 
   8   1   3      147.20      149.47     63.64 o 
   9   1   3     3856.11     3732.61    346.97 o 
  10   1   3        2.29      -17.09    137.79 o 
  11   1   3      147.83      -16.02    147.78 o 
  12   1   3       31.99     -272.14    291.40 o 
 -13   2   3       13.40       60.88    161.54 o 
 -12   2   3      306.43      251.08    101.87 o 
 -11   2   3     1757.52     1823.62    179.75 o 
 -10   2   3      254.32      210.16     88.47 o 
  -9   2   3     1528.08     1553.28    150.37 o 
  -8   2   3     1806.23     1659.13    154.95 o 
  -7   2   3    11988.43    11764.74    488.84 o 
  -6   2   3      739.87      537.96     75.48 o 
  -5   2   3    13433.44    13447.58    292.31 o 
  -4   2   3     3660.08     3608.47    173.33 o 
  -3   2   3    13842.15    13718.01    280.81 o 
  -2   2   3     7878.43     8206.16    201.08 o 
  -1   2   3    88637.54    90855.92   1536.82 o 
   0   2   3      224.45      231.91     37.71 o 
   1   2   3     5481.16     5491.14    210.40 o 
   2   2   3     4074.35     4087.46    115.87 o 
   3   2   3    33107.64    32222.72    441.62 o 
   4   2   3     1316.31     1307.59     41.11 o 
   5   2   3       28.85       32.09     22.31 o 
   6   2   3      192.71      169.25     37.16 o 
   7   2   3    12069.89    13134.61    653.03 o 
   8   2   3      227.81      193.91    119.07 o 
   9   2   3      555.22       83.21    265.74 o 
  10   2   3      121.99       84.43    115.89 o 
  11   2   3      939.08      737.83    168.62 o 
  12   2   3        9.74       26.99    236.47 o 
 -13   3   3      649.22      479.93    141.89 o 
 -12   3   3       75.17      100.06     81.87 o 
 -11   3   3      296.02      244.99    102.62 o 
 -10   3   3      894.73     1021.01    208.56 o 
  -9   3   3     4133.74     4445.37    288.72 o 
  -8   3   3      732.54      714.22    130.17 o 
  -7   3   3     3141.41     3043.32    185.64 o 
  -6   3   3     3394.19     3339.13    183.94 o 
  -5   3   3    10336.84    10339.09    336.88 o 
  -4   3   3     1011.54     1056.09     72.05 o 
  -3   3   3    29003.35    30248.17    543.20 o 
  -2   3   3    30592.08    31414.26    414.11 o 
  -1   3   3    20169.87    19970.42    231.17 o 
   0   3   3      266.16      281.63     51.39 o 
   1   3   3    30005.33    30121.35    600.46 o 
   2   3   3     7372.12     7508.29    154.50 o 
   3   3   3      960.83      964.87     52.66 o 
   4   3   3     9586.68     9333.73    127.50 o 
   5   3   3    14161.29    14172.91    195.64 o 
   6   3   3     4262.68     4283.37    174.53 o 
   7   3   3      679.16      746.24     79.27 o 
   8   3   3     1789.56     1724.55    152.08 o 
   9   3   3     2663.62     2934.96    221.81 o 
  10   3   3        2.61       40.09    124.23 o 
  11   3   3      401.29      162.38    123.00 o 
 -13   4   3       69.16     -109.47    151.78 o 
 -12   4   3      521.51      387.35     93.93 o 
 -11   4   3     1623.58     1630.10    264.22 o 
 -10   4   3      232.26      274.94    140.38 o 
  -9   4   3     1381.70     1254.05    158.09 o 
  -8   4   3     5426.46     5459.98    323.06 o 
  -7   4   3     3530.52     3552.74    194.66 o 
  -6   4   3      105.63       73.68     30.39 o 
  -5   4   3    16975.31    17448.61    349.71 o 
  -4   4   3    16787.64    17507.52    327.53 o 
  -3   4   3    10871.13    12126.42    250.83 o 
  -2   4   3    10460.12    10879.20    225.61 o 
  -1   4   3    19187.00    19221.99    318.28 o 
   0   4   3    20138.08    19081.59    401.31 o 
   1   4   3       41.64       47.85     16.04 o 
   2   4   3     4523.07     4287.22    106.36 o 
   3   4   3     6836.35     6393.29    184.39 o 
   4   4   3     3926.27     3824.67     73.84 o 
   5   4   3       74.79       63.76     23.68 o 
   6   4   3     4107.61     4428.64    178.50 o 
   7   4   3     4273.99     4685.75    185.90 o 
   8   4   3     1107.43     1091.86    152.14 o 
   9   4   3      129.69      143.00     76.03 o 
  10   4   3      763.99      645.61    216.59 o 
  11   4   3      544.39      469.84    192.36 o 
 -13   5   3      143.93       75.81    112.87 o 
 -12   5   3      246.45      197.52    104.39 o 
 -11   5   3      132.81       86.84    163.98 o 
 -10   5   3     3039.13     2832.53    335.25 o 
  -9   5   3     2267.19     2299.75    214.54 o 
  -8   5   3      189.93       59.57     92.10 o 
  -7   5   3      153.83      129.31     71.95 o 
  -6   5   3    13480.32    14604.34    406.19 o 
  -5   5   3     7020.95     7136.37    329.77 o 
  -4   5   3     1568.38     1542.90    132.29 o 
  -3   5   3    17404.62    18269.95    461.59 o 
  -2   5   3    21442.30    21731.38    637.83 o 
  -1   5   3    22088.22    22151.81    326.39 o 
   0   5   3     3471.16     3513.34    129.15 o 
   1   5   3    20206.37    20260.56    730.27 o 
   2   5   3    15339.09    15082.32    192.43 o 
   3   5   3       58.46       32.53     21.66 o 
   4   5   3     5777.60     5767.72    114.28 o 
   5   5   3    15635.01    16169.67    247.08 o 
   6   5   3     2384.42     2469.55    134.28 o 
   7   5   3       15.07      -33.28     63.08 o 
   8   5   3     2717.52     2887.11    212.95 o 
   9   5   3     1150.88     1087.00    132.89 o 
  10   5   3       72.43       27.86    180.03 o 
  11   5   3      363.41      227.37    181.09 o 
 -13   6   3       60.75     -211.45    293.21 o 
 -12   6   3      531.59      407.25    147.79 o 
 -11   6   3      792.67      537.39    152.27 o 
 -10   6   3      245.62      115.45    160.02 o 
  -9   6   3      498.80      443.09    122.35 o 
  -8   6   3     6999.59     7434.74    322.32 o 
  -7   6   3      247.66      233.77     70.02 o 
  -6   6   3      529.69      439.49     88.26 o 
  -5   6   3     4466.07     4408.23    204.55 o 
  -4   6   3    29836.53    31559.94    818.80 o 
  -3   6   3     2669.27     2927.45    124.56 o 
  -2   6   3      268.40      209.31     37.87 o 
  -1   6   3     3137.17     3067.94    145.82 o 
   0   6   3    34978.96    35530.92   1281.88 o 
   1   6   3      161.58      207.13     31.91 o 
   2   6   3     5850.93     5530.31    123.23 o 
   3   6   3     5086.62     5021.32    159.39 o 
   4   6   3     8343.78     8359.28    233.77 o 
   5   6   3      110.84       68.01     38.13 o 
   6   6   3     8846.10     9099.43    264.68 o 
   7   6   3      663.87      521.60     70.01 o 
   8   6   3      708.18      784.60    139.11 o 
   9   6   3       19.77       17.58     97.85 o 
  10   6   3     2004.51     2267.50    310.42 o 
  11   6   3      168.63      301.40    131.72 o 
 -12   7   3      295.22      481.65    168.95 o 
 -11   7   3        9.46        8.84    110.88 o 
 -10   7   3     3182.57     2907.98    366.89 o 
  -9   7   3      341.75      225.50     96.87 o 
  -8   7   3       13.64      -21.11     65.89 o 
  -7   7   3       44.86      -28.27     84.66 o 
  -6   7   3    21734.44    21519.18    789.80 o 
  -5   7   3     1463.96     1127.44    109.93 o 
  -4   7   3      913.95      902.10     93.05 o 
  -3   7   3     5734.71     5468.23    201.52 o 
  -2   7   3    17644.92    17417.51    433.76 o 
  -1   7   3     5378.08     5603.17    232.15 o 
   0   7   3    16185.41    16731.55    456.39 o 
   1   7   3     2353.07     2238.05     92.58 o 
   2   7   3    18080.25    18470.20    365.68 o 
   3   7   3      257.08      262.16     46.27 o 
   4   7   3     4925.99     5227.31    187.80 o 
   5   7   3     2210.98     2004.56    159.14 o 
   6   7   3     2070.80     2087.45    131.42 o 
   7   7   3        3.09      -45.61     62.06 o 
   8   7   3     2785.67     3190.34    228.95 o 
   9   7   3      439.79      522.06    114.93 o 
  10   7   3      369.37      419.59    181.88 o 
  11   7   3       21.11      209.18    158.44 o 
 -12   8   3      672.92      792.79    211.81 o 
 -11   8   3       12.05      -78.69    136.05 o 
 -10   8   3      280.42      229.00    155.97 o 
  -9   8   3        8.34      -29.63     73.64 o 
  -8   8   3     7330.80     7933.53    342.41 o 
  -7   8   3        4.62      -44.70     58.71 o 
  -6   8   3      469.38      360.00     77.47 o 
  -5   8   3      171.58      143.29     60.17 o 
  -4   8   3    20010.41    20637.79    577.52 o 
  -3   8   3       49.05       19.65     41.88 o 
  -2   8   3     1885.19     1758.30    144.82 o 
  -1   8   3     1784.32     1937.98    142.97 o 
   0   8   3    43784.95    44336.75   1442.19 o 
   1   8   3      327.19      297.19     47.57 o 
   2   8   3    10450.01    10501.61    257.28 o 
   3   8   3     1360.51     1203.07    108.31 o 
   4   8   3    14063.94    14417.15    321.28 o 
   5   8   3      112.00      113.96     44.91 o 
   6   8   3     8354.37     9091.78    365.94 o 
   7   8   3      100.01       63.51     53.90 o 
   8   8   3      637.29      873.51    141.41 o 
   9   8   3        7.03       64.73     80.70 o 
  10   8   3     1801.70     2062.01    221.90 o 
  11   8   3       13.12      315.70    260.23 o 
 -12   9   3      248.85      142.79    148.07 o 
 -11   9   3        2.00      -33.97    140.77 o 
 -10   9   3     1714.07     1583.36    199.61 o 
  -9   9   3       67.79       37.95     72.01 o 
  -8   9   3       49.91        0.37     69.94 o 
  -7   9   3        3.30      -57.87     74.51 o 
  -6   9   3    14638.87    15167.45    424.25 o 
  -5   9   3        1.82       37.44     50.76 o 
  -4   9   3       77.45      117.96     47.56 o 
  -3   9   3      625.39      627.86    100.58 o 
  -2   9   3    23895.01    25088.80    683.74 o 
  -1   9   3     1235.48     1190.69    146.59 o 
   0   9   3     9050.26     8958.23    308.38 o 
   1   9   3       35.66       46.76     29.84 o 
   2   9   3    15267.78    15414.82    320.95 o 
   3   9   3      191.38      259.13     57.09 o 
   4   9   3     5170.39     5114.90    292.85 o 
   5   9   3      563.00      618.32     95.69 o 
   6   9   3     1715.84     1643.20    159.20 o 
   7   9   3       30.29       57.45     69.60 o 
   8   9   3     3332.23     3761.54    262.24 o 
   9   9   3        1.05       42.73     92.15 o 
  10   9   3      418.80      544.09    123.36 o 
 -11  10   3      227.45      140.63    163.79 o 
 -10  10   3      271.81      193.33    105.69 o 
  -9  10   3      196.04      213.86     90.63 o 
  -8  10   3     5162.69     5254.93    288.57 o 
  -7  10   3       31.46       21.48     71.01 o 
  -6  10   3       14.18       13.52     68.41 o 
  -5  10   3     1720.49     1688.45    136.97 o 
  -4  10   3    13443.00    12790.33    903.82 o 
  -3  10   3      224.58      202.73     63.67 o 
  -2  10   3     2634.33     2432.20    189.01 o 
  -1  10   3     1060.46     1066.37    120.02 o 
   0  10   3    22821.58    22859.14    516.00 o 
   1  10   3        0.18        2.56     37.83 o 
   2  10   3     7656.22     7622.38    262.32 o 
   3  10   3     1002.87      918.38     78.54 o 
   4  10   3     7240.77     7469.19    528.79 o 
   5  10   3      107.26      110.45     69.65 o 
   6  10   3     4279.12     4544.53    261.07 o 
   7  10   3      161.48      135.87     93.86 o 
   8  10   3      729.85      810.64    143.53 o 
   9  10   3       18.82      172.35     97.87 o 
  10  10   3      887.36     1189.44    181.15 o 
 -11  11   3        7.19       57.24    121.73 o 
 -10  11   3     1297.32     1190.89    189.22 o 
  -9  11   3      619.64      550.82    120.80 o 
  -8  11   3      329.30      306.15     81.24 o 
  -7  11   3       89.58       91.84     64.63 o 
  -6  11   3     6371.26     6320.76    288.79 o 
  -5  11   3      720.03      664.49    120.64 o 
  -4  11   3       10.16       64.64     75.23 o 
  -3  11   3     5588.43     5448.60    292.29 o 
  -2  11   3    19315.94    19844.72    534.39 o 
  -1  11   3     2888.17     2732.66    193.38 o 
   0  11   3     3126.53     2975.93    194.43 o 
   1  11   3     1923.85     1819.72    152.68 o 
   2  11   3    14556.50    15028.52    439.56 o 
   3  11   3      496.56      379.03     74.25 o 
   4  11   3     7332.84     7611.56    382.30 o 
   5  11   3     3181.50     3117.22    266.12 o 
   6  11   3     3068.12     3479.13    292.56 o 
   7  11   3       42.89       56.32    118.43 o 
   8  11   3     1875.44     2209.28    216.82 o 
   9  11   3      325.20      390.12    123.58 o 
  10  11   3       67.22      -17.51    157.59 o 
 -11  12   3      398.78      278.51    134.53 o 
 -10  12   3      161.55       15.47    100.92 o 
  -9  12   3      288.44      214.56    161.01 o 
  -8  12   3     2213.30     2045.63    194.10 o 
  -7  12   3      597.99      371.63    134.30 o 
  -6  12   3      192.11      146.19     79.25 o 
  -5  12   3     2145.00     1999.23    200.85 o 
  -4  12   3    11016.77    11421.83    452.96 o 
  -3  12   3      525.62      497.04     99.33 o 
  -2  12   3      236.22      249.68     77.27 o 
  -1  12   3     4388.45     4365.57    256.42 o 
   0  12   3     4678.24     4801.28    260.53 o 
   1  12   3      248.44      213.31     68.49 o 
   2  12   3     3999.15     3939.83    189.69 o 
   3  12   3     5066.24     5038.33    250.34 o 
   4  12   3     2666.40     2648.75    241.50 o 
   5  12   3      176.45       91.45     89.18 o 
   6  12   3      978.58     1094.86    183.11 o 
   7  12   3      844.52      823.14    160.97 o 
   8  12   3      527.77      733.50    172.75 o 
   9  12   3       84.95      276.94    113.37 o 
  10  12   3      402.45      569.48    191.71 o 
 -10  13   3      901.42      609.25    151.89 o 
  -9  13   3     1058.32      910.83    166.33 o 
  -8  13   3      412.50      470.41    142.83 o 
  -7  13   3     1132.49     1056.20    156.43 o 
  -6  13   3     1817.34     1871.32    216.48 o 
  -5  13   3     1544.35     1383.42    182.63 o 
  -4  13   3       89.02      145.84     83.68 o 
  -3  13   3     4831.38     4790.40    296.01 o 
  -2  13   3    11243.62    11218.09    438.05 o 
  -1  13   3      640.90      599.73    131.65 o 
   0  13   3       42.80      107.42     67.42 o 
   1  13   3     9388.06     9333.58    430.94 o 
   2  13   3     5720.08     5570.88    292.51 o 
   3  13   3        1.78      -13.46     66.18 o 
   4  13   3     3616.58     3465.06    273.86 o 
   5  13   3     4238.38     4319.14    326.16 o 
   6  13   3     1304.43     1170.31    183.31 o 
   7  13   3       81.42       36.90    213.07 o 
   8  13   3      794.69     1244.00    349.20 o 
   9  13   3      483.62      632.11    183.65 o 
  10  13   3        9.28      167.45    135.41 o 
 -10  14   3       44.68     -115.62    115.62 o 
  -9  14   3      338.06       90.60    195.64 o 
  -8  14   3      690.32      630.18    138.74 o 
  -7  14   3     1981.13     2107.12    520.96 o 
  -6  14   3       16.39       33.57     83.29 o 
  -5  14   3     2391.46     2374.33    242.26 o 
  -4  14   3     3429.80     3535.86    276.75 o 
  -3  14   3     2788.16     2765.67    239.08 o 
  -2  14   3      113.84      210.40     87.00 o 
  -1  14   3     6768.17     6927.47    347.41 o 
   0  14   3     2327.08     2545.70    207.74 o 
   1  14   3      210.49      224.28     80.44 o 
   2  14   3      603.99      489.30    103.72 o 
   3  14   3     7580.22     7983.87    502.02 o 
   4  14   3     1016.51      938.71    158.63 o 
   5  14   3       59.39      116.80     95.48 o 
   6  14   3      349.60      286.54    114.66 o 
   7  14   3     1468.08     1426.48    215.77 o 
   8  14   3      281.67      448.41    160.08 o 
   9  14   3      140.07      437.01    193.09 o 
  -9  15   3     1008.45      763.44    230.97 o 
  -8  15   3       55.35     -216.19    216.19 o 
  -7  15   3     1733.54     1909.89    254.57 o 
  -6  15   3      669.98      657.05    224.99 o 
  -5  15   3     1901.87     1731.45    217.29 o 
  -4  15   3       49.97      158.06    100.51 o 
  -3  15   3     3141.40     3025.00    263.67 o 
  -2  15   3     2088.78     2254.25    216.87 o 
  -1  15   3      695.52      783.32    139.61 o 
   0  15   3       10.47      140.11     80.19 o 
   1  15   3     9521.12     9470.71    402.46 o 
   2  15   3      685.80      714.53    125.06 o 
   3  15   3      286.37      229.59    119.30 o 
   4  15   3      329.62      233.21    115.36 o 
   5  15   3     2267.91     2175.83    250.42 o 
   6  15   3      245.61      336.70    226.65 o 
   7  15   3      464.75      617.03    166.55 o 
   8  15   3      136.06      334.02    180.04 o 
  -9  16   3      377.32      159.93    192.87 o 
  -8  16   3      126.75     -221.85    221.85 o 
  -7  16   3     1896.28     1627.89    320.80 o 
  -6  16   3       56.08      145.34    193.99 o 
  -5  16   3     2270.15     2219.89    253.49 o 
  -4  16   3      113.97      130.94    100.88 o 
  -3  16   3     1985.11     2186.33    234.28 o 
  -2  16   3        0.03      113.97     89.62 o 
  -1  16   3     7701.58     7766.47    383.93 o 
   0  16   3      935.46      942.18    144.43 o 
   1  16   3      720.18      683.05    131.17 o 
   2  16   3       12.90       37.66     73.42 o 
   3  16   3     5294.32     5331.69    437.45 o 
   4  16   3      305.53      253.09    110.04 o 
   5  16   3       66.86      150.90    132.70 o 
   6  16   3       90.19      110.58     95.23 o 
   7  16   3     1665.77     1818.09    262.93 o 
   8  16   3       30.13      331.00    193.64 o 
  -8  17   3        8.60     -213.02    214.77 o 
  -7  17   3     1365.25     1080.56    288.08 o 
  -6  17   3      103.37      -79.84    145.28 o 
  -5  17   3     2150.98     2120.37    343.11 o 
  -4  17   3        4.83       96.03    132.47 o 
  -3  17   3     2699.55     2519.78    362.07 o 
  -2  17   3       85.65       65.07    102.12 o 
  -1  17   3      702.86      751.03    138.46 o 
   0  17   3       50.98       44.21    101.36 o 
   1  17   3     6350.79     6116.35    353.33 o 
   2  17   3        4.24        4.58     94.41 o 
   3  17   3       98.18      116.04    119.00 o 
   4  17   3      114.70       89.30     96.34 o 
   5  17   3     2284.66     2518.46    334.69 o 
   6  17   3       44.14      -38.75    137.04 o 
   7  17   3      166.66      506.70    205.89 o 
  -7  18   3      939.24      996.54    266.42 o 
  -6  18   3       72.27      183.92    163.62 o 
  -5  18   3     1656.31     1698.39    323.02 o 
  -4  18   3      169.28       91.83     81.20 o 
  -3  18   3     1108.58     1067.54    167.82 o 
  -2  18   3       66.81      166.82     93.67 o 
  -1  18   3     3309.53     3181.42    270.96 o 
   0  18   3        1.36      -35.48     75.18 o 
   1  18   3      459.66      455.71    115.68 o 
   2  18   3       68.46       43.60     96.70 o 
   3  18   3     3565.24     3753.13    404.02 o 
   4  18   3       44.37      121.67    133.96 o 
   5  18   3        4.43      -28.38    131.63 o 
   6  18   3       14.98      -42.02    137.86 o 
  -6  19   3      109.77      -26.67    180.26 o 
  -5  19   3      988.29      889.49    260.57 o 
  -4  19   3       44.83       39.91    133.02 o 
  -3  19   3     2442.58     2517.31    251.43 o 
  -2  19   3      961.44      872.32    155.55 o 
  -1  19   3      782.73      882.24    154.96 o 
   0  19   3       43.95       89.66     81.20 o 
   1  19   3     2549.76     2365.41    334.73 o 
   2  19   3       69.11     -113.01    113.01 o 
   3  19   3        3.85      162.11    139.10 o 
   4  19   3      673.57      609.82    213.44 o 
   5  19   3     1920.76     1921.43    314.51 o 
  -5  20   3     1012.15     1149.77    289.80 o 
  -4  20   3      409.37      229.17    164.92 o 
  -3  20   3      557.71      515.53    137.06 o 
  -2  20   3       83.85       59.43     87.48 o 
  -1  20   3     1291.56     1275.85    253.40 o 
   0  20   3      347.56      271.33     98.81 o 
   1  20   3      143.02      104.34    120.87 o 
   2  20   3      384.58      483.21    197.76 o 
   3  20   3     1890.20     2039.45    330.18 o 
   4  20   3      151.34      483.42    190.44 o 
  -4  21   3       41.62      -76.32    155.37 o 
  -3  21   3      994.70      948.26    283.90 o 
  -2  21   3      896.57      904.94    169.31 o 
  -1  21   3      478.02      432.46    137.15 o 
   0  21   3      301.21      234.99    135.61 o 
   1  21   3      790.17      903.51    242.33 o 
   2  21   3      290.83      205.42    137.57 o 
  -3  22   3      234.25      146.55    162.64 o 
  -2  22   3      164.90      139.31    110.15 o 
  -1  22   3      486.48      609.47    160.85 o 
   0  22   3      889.81      785.25    232.32 o 
   1  22   3      104.91      268.50    185.73 o 
  -1  23   3      109.89      280.52    167.52 o 
 -12   0   4     1420.13     1600.63    304.01 o 
 -10   0   4     1456.84     1325.67    213.00 o 
  -8   0   4     2106.10     1967.70    184.08 o 
  -6   0   4    23893.07    25205.63    750.74 o 
  -4   0   4    20655.12    21733.91    719.72 o 
  -2   0   4    54372.08    48793.37   1931.70 o 
   0   0   4     2105.48     2041.00    242.29 o 
   2   0   4    72504.71    63707.53   1358.06 o 
   4   0   4     2940.03     2658.52    248.96 o 
   6   0   4     5437.81     5458.37    209.84 o 
   8   0   4     4321.78     4111.56    485.93 o 
  10   0   4     1340.85     1050.47    297.22 o 
 -13   1   4        0.38       65.78     87.06 o 
 -12   1   4      602.70      603.32    112.93 o 
 -11   1   4       80.57      152.89     66.94 o 
 -10   1   4     1967.67     1937.47    176.20 o 
  -9   1   4      228.01      244.01     59.92 o 
  -8   1   4    10894.61    11005.60    334.47 o 
  -7   1   4      234.74      254.78     60.08 o 
  -6   1   4     3270.33     3004.91    141.44 o 
  -5   1   4      499.63      488.08     59.73 o 
  -4   1   4    30844.28    31165.47    890.13 o 
  -3   1   4     2700.99     2718.50    163.95 o 
  -2   1   4     1841.73     2176.20    109.80 o 
  -1   1   4      975.25      867.20    122.70 o 
   0   1   4    43717.71    42536.17   2390.15 o 
   1   1   4     1263.40     1145.50     61.91 o 
   2   1   4     1534.30     1474.97     91.22 o 
   3   1   4     1800.18     1722.78     84.08 o 
   4   1   4    14571.70    14210.28    377.98 o 
   5   1   4      311.88      288.59     48.41 o 
   6   1   4     1783.25     1859.96     98.55 o 
   7   1   4      882.64      759.85     63.05 o 
   8   1   4     3519.75     3457.92    341.60 o 
   9   1   4       32.16       14.22    124.88 o 
  10   1   4     1108.15     1128.49    208.00 o 
  11   1   4       86.90       44.03    119.08 o 
 -13   2   4      297.49      294.57    146.69 o 
 -12   2   4      961.15     1027.88    141.28 o 
 -11   2   4       26.38       13.20     68.93 o 
 -10   2   4     1949.87     1798.60    146.36 o 
  -9   2   4     1370.22     1383.02    129.02 o 
  -8   2   4     2282.46     2245.02    179.33 o 
  -7   2   4      341.55      293.89    113.52 o 
  -6   2   4    17819.95    17632.11    363.54 o 
  -5   2   4     1383.02     1226.72    103.54 o 
  -4   2   4     3205.70     2839.83    183.59 o 
  -3   2   4     8763.43     9132.17    309.94 o 
  -2   2   4    49422.39    48669.34    760.22 o 
  -1   2   4     4291.03     3981.23    207.32 o 
   0   2   4     2471.85     2516.50     95.01 o 
   1   2   4     1072.23      929.19     53.65 o 
   2   2   4    48699.92    44902.76   1421.03 o 
   3   2   4     1293.06     1276.64     74.71 o 
   4   2   4     2671.27     2562.37    146.44 o 
   5   2   4      748.26      730.70     97.22 o 
   6   2   4     6758.57     6844.86    162.31 o 
   7   2   4       17.01       83.10     72.56 o 
   8   2   4     2249.14     2391.04    188.65 o 
   9   2   4      105.35      214.29    183.49 o 
  10   2   4      896.89      773.93    155.83 o 
  11   2   4       12.56        2.28    159.13 o 
 -13   3   4        1.73      -32.63    102.66 o 
 -12   3   4      512.89      430.59     89.71 o 
 -11   3   4      659.44      718.42    113.80 o 
 -10   3   4     1305.04     1390.52    171.41 o 
  -9   3   4      246.53      215.63     83.18 o 
  -8   3   4     4835.62     5356.01    339.80 o 
  -7   3   4     3701.37     3582.04    277.87 o 
  -6   3   4     2960.09     2758.57    146.08 o 
  -5   3   4      819.75      771.71     86.70 o 
  -4   3   4    24303.26    25829.56    479.64 o 
  -3   3   4    13823.83    14469.03    275.85 o 
  -2   3   4     4174.12     4050.94    126.04 o 
  -1   3   4     3739.95     3606.97    196.43 o 
   0   3   4    55531.64    52840.54    919.90 o 
   1   3   4     5711.51     5561.09    233.51 o 
   2   3   4     2530.92     2301.52    128.71 o 
   3   3   4     8942.32     9048.52    185.44 o 
   4   3   4    15161.14    15219.30    235.43 o 
   5   3   4     1694.68     1496.35    101.46 o 
   6   3   4     2575.26     2448.59    135.84 o 
   7   3   4     4108.81     4115.28    240.04 o 
   8   3   4     2463.46     2670.90    218.77 o 
   9   3   4       31.46      307.65    196.76 o 
  10   3   4      734.22      879.97    205.57 o 
  11   3   4      447.40      207.93    125.52 o 
 -13   4   4      409.24      321.36    111.85 o 
 -12   4   4      455.28      347.49     88.47 o 
 -11   4   4       15.70       17.55    111.48 o 
 -10   4   4     2363.30     2365.06    225.23 o 
  -9   4   4     3844.41     3556.53    278.44 o 
  -8   4   4     1924.89     1846.13    200.74 o 
  -7   4   4      600.93      494.52     55.38 o 
  -6   4   4     9990.23    10393.37    436.61 o 
  -5   4   4     6662.98     6718.09    289.23 o 
  -4   4   4       40.82       94.14     40.86 o 
  -3   4   4    20943.38    22664.19    584.36 o 
  -2   4   4    21664.51    22289.44    827.28 o 
  -1   4   4     5890.75     5903.84    170.95 o 
   0   4   4       16.28       42.45     37.80 o 
   1   4   4    14518.44    15122.11    303.63 o 
   2   4   4     9942.48    10193.50    208.81 o 
   3   4   4      142.64      127.93     21.04 o 
   4   4   4     2038.71     2071.66     67.60 o 
   5   4   4     5489.98     5508.18    138.64 o 
   6   4   4     6189.20     6104.92    225.76 o 
   7   4   4      101.72       40.76     40.16 o 
   8   4   4      256.38      235.08     79.36 o 
   9   4   4      749.37      372.23    117.76 o 
  10   4   4      380.52       74.44    187.96 o 
  11   4   4        9.32     -161.68    161.68 o 
 -13   5   4        3.86     -113.66    150.33 o 
 -12   5   4      242.26       62.43     93.00 o 
 -11   5   4     1331.27     1365.23    220.11 o 
 -10   5   4      776.49      726.24    167.87 o 
  -9   5   4       73.44       23.10     77.95 o 
  -8   5   4      814.84      681.57    112.02 o 
  -7   5   4     6425.92     6140.53    447.07 o 
  -6   5   4      330.07      335.58     93.58 o 
  -5   5   4     3369.57     3383.72    178.04 o 
  -4   5   4    14252.61    14421.71    333.99 o 
  -3   5   4    18578.60    18415.42    494.05 o 
  -2   5   4     7153.60     7431.71    323.78 o 
  -1   5   4    16587.09    17833.76    338.46 o 
   0   5   4    31234.84    31074.25   1255.71 o 
   1   5   4    10473.68    10843.19    390.28 o 
   2   5   4     1291.79     1308.83     73.04 o 
   3   5   4    11784.83    11466.96    246.95 o 
   4   5   4    10491.79    10846.23    207.60 o 
   5   5   4      840.67      792.59     59.94 o 
   6   5   4     2037.18     1896.84    124.88 o 
   7   5   4     4939.71     5241.47    212.37 o 
   8   5   4     1205.32     1193.18    124.79 o 
   9   5   4       10.43      -48.70     86.47 o 
  10   5   4      460.46      257.20    135.93 o 
  11   5   4      710.82      801.34    264.54 o 
 -13   6   4      478.37      389.47    129.08 o 
 -12   6   4      186.46       38.83    103.31 o 
 -11   6   4       12.80      -17.68    227.52 o 
 -10   6   4      992.52      899.19    209.42 o 
  -9   6   4     4313.86     4306.64    309.48 o 
  -8   6   4      589.56      431.42    101.06 o 
  -7   6   4     1272.71     1171.85    157.95 o 
  -6   6   4     1866.66     1686.92    176.99 o 
  -5   6   4    24430.31    25418.20    903.33 o 
  -4   6   4      144.99      108.31     50.29 o 
  -3   6   4     6426.47     6246.57    272.49 o 
  -2   6   4    11611.90    12636.06    464.40 o 
  -1   6   4     8802.00     8726.22    254.64 o 
   0   6   4     1530.11     1671.31     97.97 o 
   1   6   4    25606.77    26144.92    916.47 o 
   2   6   4     1621.55     1678.39     77.34 o 
   3   6   4     6507.17     6491.13    188.70 o 
   4   6   4     1190.80     1098.57     74.62 o 
   5   6   4    10782.35    10957.46    290.77 o 
   6   6   4     1817.29     1803.32    124.36 o 
   7   6   4       56.59       58.40     40.90 o 
   8   6   4       39.31       81.22    138.24 o 
   9   6   4     2480.25     2900.98    218.93 o 
  10   6   4      165.06      100.74    116.58 o 
  11   6   4       50.08      -22.07    172.48 o 
 -13   7   4       27.24     -282.09    305.52 o 
 -12   7   4       54.54      295.20    155.59 o 
 -11   7   4     1718.02     1753.85    269.47 o 
 -10   7   4      238.62      159.47    105.51 o 
  -9   7   4      585.75      506.79    124.24 o 
  -8   7   4      727.03      507.10    111.69 o 
  -7   7   4     9258.29     9557.21    375.09 o 
  -6   7   4      436.01      278.15     57.77 o 
  -5   7   4     5091.31     4951.92    241.46 o 
  -4   7   4      713.30      597.28     77.01 o 
  -3   7   4    13140.74    13512.40    406.44 o 
  -2   7   4      970.14      730.47    118.57 o 
  -1   7   4    20960.32    22201.26    372.47 o 
   0   7   4     2220.74     1875.59    391.46 o 
   1   7   4     6990.26     7168.30    202.12 o 
   2   7   4       79.08       85.75     23.74 o 
   3   7   4    13230.83    13269.68    335.36 o 
   4   7   4     2820.93     2722.67    130.58 o 
   5   7   4      336.26      310.86     47.98 o 
   6   7   4       56.14       70.49     44.92 o 
   7   7   4     4095.31     4387.22    199.49 o 
   8   7   4      210.82      254.19    115.17 o 
   9   7   4       17.91       35.11     80.80 o 
  10   7   4       67.76      199.82    142.47 o 
  11   7   4      702.38     1452.88    560.73 o 
 -12   8   4        8.90       93.04    113.03 o 
 -11   8   4       30.76       56.44    119.44 o 
 -10   8   4       34.15      136.45    116.71 o 
  -9   8   4     2984.11     2738.36    262.34 o 
  -8   8   4       29.61      -56.10     88.84 o 
  -7   8   4     1165.45      947.55    128.37 o 
  -6   8   4      258.08      170.37     72.16 o 
  -5   8   4    19028.48    19873.82    495.53 o 
  -4   8   4       52.13       48.78     50.43 o 
  -3   8   4     4101.62     4124.54    228.94 o 
  -2   8   4     1023.61      845.16    108.59 o 
  -1   8   4    15974.72    16970.83    483.94 o 
   0   8   4      972.50      951.69    107.49 o 
   1   8   4    24575.92    24535.20    646.32 o 
   2   8   4     1167.54     1144.94    104.04 o 
   3   8   4    10458.03     9895.94    301.11 o 
   4   8   4      108.92      113.75     36.15 o 
   5   8   4    10541.87    10691.86    276.49 o 
   6   8   4      119.88      120.90     49.79 o 
   7   8   4        6.29       34.73     69.10 o 
   8   8   4       16.32      -16.53     62.00 o 
   9   8   4     3532.83     4260.00    306.32 o 
  10   8   4       23.93      183.22    122.30 o 
  11   8   4       31.09      632.69    400.25 o 
 -12   9   4        6.20      -41.30    137.34 o 
 -11   9   4     1839.18     1748.24    282.26 o 
 -10   9   4        0.63     -127.65    220.36 o 
  -9   9   4      389.81      258.78     94.03 o 
  -8   9   4       92.34       91.72     72.54 o 
  -7   9   4    12067.13    12552.53    435.72 o 
  -6   9   4        9.92      -65.87     72.77 o 
  -5   9   4     2489.31     2328.45    164.34 o 
  -4   9   4      794.56      616.24     99.69 o 
  -3   9   4     9593.90     9797.79    397.08 o 
  -2   9   4      439.24      375.53     77.61 o 
  -1   9   4    15126.60    15908.89    476.74 o 
   0   9   4      126.14       51.99     69.41 o 
   1   9   4     6120.59     6067.63    218.05 o 
   2   9   4      226.10      181.99     50.80 o 
   3   9   4    14246.06    14740.81    377.78 o 
   4   9   4      379.36      384.08     58.41 o 
   5   9   4      734.76      667.68     91.59 o 
   6   9   4      256.87      203.64     70.28 o 
   7   9   4     3582.92     3682.56    244.16 o 
   8   9   4       13.35       20.96     76.94 o 
   9   9   4        2.09       79.22    100.09 o 
  10   9   4       38.94      263.58    185.66 o 
 -12  10   4       27.96      173.61    171.12 o 
 -11  10   4        0.23      -27.65    138.33 o 
 -10  10   4      211.94      182.29    102.81 o 
  -9  10   4     2870.42     2723.70    230.93 o 
  -8  10   4      132.79      131.25     87.39 o 
  -7  10   4      453.60      430.70    101.34 o 
  -6  10   4      701.69      426.67    111.57 o 
  -5  10   4     8275.49     8190.04    331.63 o 
  -4  10   4     1409.79     1154.63    150.96 o 
  -3  10   4     4215.47     3957.04    261.47 o 
  -2  10   4     3316.19     2998.67    220.01 o 
  -1  10   4    12953.30    14000.42    506.69 o 
   0  10   4      277.36      234.50     73.09 o 
   1  10   4    11227.83    11135.01    350.80 o 
   2  10   4      109.79      101.56     49.08 o 
   3  10   4     4109.38     4384.44    213.42 o 
   4  10   4      653.50      633.59    100.48 o 
   5  10   4     7873.58     7900.27    406.39 o 
   6  10   4      134.90      179.79     75.44 o 
   7  10   4      145.27      197.64     83.44 o 
   8  10   4       23.01       92.23    136.57 o 
   9  10   4     1860.25     2061.26    213.66 o 
  10  10   4        2.65      149.60    137.54 o 
 -11  11   4     1252.35     1156.57    240.20 o 
 -10  11   4      201.01      123.19    142.10 o 
  -9  11   4        6.52      -17.77     77.31 o 
  -8  11   4      347.97      268.09    119.58 o 
  -7  11   4     4016.47     3952.60    254.96 o 
  -6  11   4      392.60      192.06     90.41 o 
  -5  11   4     2528.21     2220.34    229.65 o 
  -4  11   4     2595.47     2307.22    216.08 o 
  -3  11   4     9674.38    10312.90    425.56 o 
  -2  11   4      102.00       30.19     67.42 o 
  -1  11   4     7127.28     7190.98    335.39 o 
   0  11   4     2791.90     2760.54    207.07 o 
   1  11   4     7099.16     7159.55    333.56 o 
   2  11   4      256.15      292.73     71.40 o 
   3  11   4     9507.44     9235.77    384.83 o 
   4  11   4     3249.66     3059.57    250.48 o 
   5  11   4      625.10      752.65    145.08 o 
   6  11   4      585.36      597.52    133.97 o 
   7  11   4     3427.43     3777.32    406.92 o 
   8  11   4      218.90      261.52     92.08 o 
   9  11   4       14.92      110.04    110.04 o 
  10  11   4      214.27      397.49    166.92 o 
 -11  12   4        5.34      -53.25    146.35 o 
 -10  12   4      583.14      320.04    142.26 o 
  -9  12   4     2311.50     2388.55    224.04 o 
  -8  12   4      529.68      380.55     95.09 o 
  -7  12   4      195.34      200.96    171.45 o 
  -6  12   4     1696.87     1505.71    197.45 o 
  -5  12   4     3824.32     3748.30    303.02 o 
  -4  12   4       23.50       39.61     86.21 o 
  -3  12   4     4129.96     4144.26    281.19 o 
  -2  12   4     7224.82     7133.40    354.11 o 
  -1  12   4     6602.73     6507.45    336.59 o 
   0  12   4       15.81        7.63     55.41 o 
   1  12   4     3104.85     3111.82    229.15 o 
   2  12   4     2029.72     1887.69    178.84 o 
   3  12   4      998.37      861.15    119.51 o 
   4  12   4     1425.70     1387.72    176.81 o 
   5  12   4     3936.05     3895.69    306.66 o 
   6  12   4     1067.46     1267.60    328.60 o 
   7  12   4      263.13      383.32    205.08 o 
   8  12   4      308.70      371.43    264.22 o 
   9  12   4      556.99      598.63    214.87 o 
  10  12   4       35.67       90.62    151.94 o 
 -11  13   4      512.42      492.13    241.00 o 
 -10  13   4      306.29      114.91    115.26 o 
  -9  13   4        1.36      -10.48    103.01 o 
  -8  13   4     1256.84     1148.33    190.42 o 
  -7  13   4     1289.97     1096.49    182.41 o 
  -6  13   4      157.86       52.40    156.78 o 
  -5  13   4      759.37      585.93    134.18 o 
  -4  13   4     5185.54     5384.47    353.41 o 
  -3  13   4     6569.96     6663.18    368.85 o 
  -2  13   4       93.45       52.75     69.52 o 
  -1  13   4     1238.84     1108.68    146.92 o 
   0  13   4     6312.58     5984.03    327.88 o 
   1  13   4     3589.97     3629.55    317.60 o 
   2  13   4      375.41      408.55     96.81 o 
   3  13   4     3805.23     4022.89    344.40 o 
   4  13   4     2716.42     2680.26    248.64 o 
   5  13   4      569.18      612.73    141.55 o 
   6  13   4      915.56      833.32    159.13 o 
   7  13   4     1645.26     1680.78    229.25 o 
   8  13   4      345.53      488.66    166.72 o 
   9  13   4        2.87      112.72    146.69 o 
 -10  14   4      440.53      171.36    127.63 o 
  -9  14   4      897.91      599.48    144.39 o 
  -8  14   4      420.22      309.94    261.43 o 
  -7  14   4       14.60      -50.53    129.22 o 
  -6  14   4     3038.19     2790.52    284.21 o 
  -5  14   4      962.97      887.27    161.85 o 
  -4  14   4      557.46      457.47    120.77 o 
  -3  14   4     2186.07     2011.20    217.76 o 
  -2  14   4     5596.89     5302.37    334.58 o 
  -1  14   4     2460.07     2345.56    218.27 o 
   0  14   4       65.99      104.88     99.81 o 
   1  14   4      888.17      812.97    121.19 o 
   2  14   4     8731.97     8825.61    328.93 o 
   3  14   4      283.16      174.27    108.54 o 
   4  14   4      451.43      503.78    124.59 o 
   5  14   4     1568.10     1527.85    208.53 o 
   6  14   4     1740.27     1623.71    224.54 o 
   7  14   4      124.81       94.39    152.21 o 
   8  14   4      897.56     1322.54    230.58 o 
   9  14   4      160.57      333.56    164.91 o 
  -9  15   4        0.26      -61.89    174.99 o 
  -8  15   4     2385.03     2476.90    788.62 o 
  -7  15   4      660.43      607.66    316.59 o 
  -6  15   4      580.89      433.44    139.19 o 
  -5  15   4       15.50       65.61    105.69 o 
  -4  15   4     5170.94     5033.50    354.09 o 
  -3  15   4     1010.26      972.37    162.81 o 
  -2  15   4       85.47       53.36     86.25 o 
  -1  15   4      281.35      196.15     86.30 o 
   0  15   4     7003.33     7021.19    383.92 o 
   1  15   4      784.06      683.79    165.58 o 
   2  15   4      448.73      389.37    198.75 o 
   3  15   4      438.62      267.48    122.20 o 
   4  15   4     2241.16     2561.22    311.70 o 
   5  15   4      385.10      498.44    140.13 o 
   6  15   4      756.53      925.22    181.98 o 
   7  15   4      249.57      374.36    139.22 o 
   8  15   4      379.64      890.67    228.78 o 
  -8  16   4      350.23      295.59    279.96 o 
  -7  16   4        2.32      -33.74    270.62 o 
  -6  16   4     2809.84     2749.72    595.99 o 
  -5  16   4      341.93      219.56    138.58 o 
  -4  16   4      677.59      678.09    162.44 o 
  -3  16   4       13.29      -40.40    131.09 o 
  -2  16   4     4497.88     4543.98    329.45 o 
  -1  16   4      543.54      465.05    113.69 o 
   0  16   4       68.22      147.74     84.03 o 
   1  16   4       52.58      -18.91    138.49 o 
   2  16   4     7637.53     7664.17    524.53 o 
   3  16   4      157.23      172.70    117.54 o 
   4  16   4      368.44      421.52    148.61 o 
   5  16   4      142.66      162.72    120.06 o 
   6  16   4     1793.00     1985.21    261.05 o 
   7  16   4       31.84       16.18    113.75 o 
  -8  17   4     1527.33      907.55    264.35 o 
  -7  17   4       82.13      249.24    230.92 o 
  -6  17   4      457.44      317.20    212.75 o 
  -5  17   4       13.96       18.26    120.88 o 
  -4  17   4     3934.17     3946.77    340.74 o 
  -3  17   4        5.59       69.11    111.88 o 
  -2  17   4       27.32       31.13    118.19 o 
  -1  17   4       11.60       32.79    104.70 o 
   0  17   4     5126.11     4840.99    334.67 o 
   1  17   4        8.16      -64.42    107.32 o 
   2  17   4      268.16      411.58    170.03 o 
   3  17   4       28.55      103.24    113.73 o 
   4  17   4     2543.45     2585.37    332.76 o 
   5  17   4       82.51      -19.69    117.29 o 
   6  17   4      493.36      719.26    215.93 o 
  -7  18   4        6.83     -229.14    265.88 o 
  -6  18   4     2029.81     1812.12    359.38 o 
  -5  18   4       30.78       43.15    548.32 o 
  -4  18   4      349.19      364.61    265.48 o 
  -3  18   4      370.31      353.69    177.76 o 
  -2  18   4     4183.29     3807.07    487.05 o 
  -1  18   4       78.91       20.94     81.67 o 
   0  18   4        0.83      -78.05     95.55 o 
   1  18   4        9.98      -44.35    106.04 o 
   2  18   4     3032.03     3069.61    372.88 o 
   3  18   4      207.16      375.58    152.51 o 
   4  18   4      340.35      250.00    147.72 o 
   5  18   4      215.21      306.72    174.37 o 
  -6  19   4      239.98       78.18    181.48 o 
  -5  19   4      149.82        3.12    154.27 o 
  -4  19   4     2485.68     2361.39    256.15 o 
  -3  19   4      150.36      121.57     90.63 o 
  -2  19   4       90.66      136.56    102.14 o 
  -1  19   4      217.39      139.38     90.22 o 
   0  19   4     2315.36     2074.94    242.14 o 
   1  19   4       19.22      -94.35     94.35 o 
   2  19   4       93.50      161.30    146.50 o 
   3  19   4      452.69      520.91    188.72 o 
   4  19   4     2073.78     2286.01    341.41 o 
  -5  20   4      113.96     -237.36    237.36 o 
  -4  20   4       21.61     -282.38    282.38 o 
  -3  20   4      394.26      260.57    124.89 o 
  -2  20   4     2457.23     2388.43    260.52 o 
  -1  20   4      546.40      396.11    118.55 o 
   0  20   4       12.20      -23.06    103.75 o 
   1  20   4      327.08      289.44    142.85 o 
   2  20   4     1148.05     1094.76    245.49 o 
   3  20   4        1.00      117.84    146.28 o 
  -4  21   4     1004.01      696.25    247.62 o 
  -3  21   4      300.16       79.37    101.84 o 
  -2  21   4      147.77       93.67    160.53 o 
  -1  21   4      550.41      330.02    117.87 o 
   0  21   4     1210.15     1230.25    271.19 o 
   1  21   4       86.50      105.71    113.59 o 
   2  21   4        0.69       13.58    120.85 o 
  -3  22   4      236.25     -192.24    271.59 o 
  -2  22   4      715.84      661.19    149.06 o 
  -1  22   4      266.86      377.51    190.51 o 
   0  22   4        1.65      109.94    128.18 o 
 -13   0   5      149.85      191.59    124.02 o 
 -11   0   5     1414.25     1642.76    224.71 o 
  -9   0   5       21.90       74.90     66.94 o 
  -7   0   5    16308.56    16721.22    820.74 o 
  -5   0   5      256.94      280.97     56.61 o 
  -3   0   5    36494.55    39239.91   2760.73 o 
  -1   0   5     5405.71     5455.37    215.98 o 
   1   0   5    48340.57    42938.94   1203.17 o 
   3   0   5     9822.74     9478.47    640.52 o 
   5   0   5     8750.08     8842.19    327.10 o 
   7   0   5     5138.77     5639.62    226.23 o 
   9   0   5      358.71      306.30    188.45 o 
  11   0   5     1049.66     1948.20    543.71 o 
 -13   1   5      679.95      860.10    128.72 o 
 -12   1   5       10.99       65.49     70.60 o 
 -11   1   5      581.69      614.20    105.03 o 
 -10   1   5       52.18       52.47     49.42 o 
  -9   1   5     6708.72     6905.55    261.85 o 
  -8   1   5      352.28      337.97     62.97 o 
  -7   1   5       40.43       64.48     31.35 o 
  -6   1   5       10.55       24.98     28.25 o 
  -5   1   5    37028.50    38733.28    587.88 o 
  -4   1   5      259.85      274.59     49.01 o 
  -3   1   5     2414.52     2619.22    145.44 o 
  -2   1   5     1996.37     2142.04    252.67 o 
  -1   1   5    30659.05    28810.15    347.32 o 
   0   1   5     1298.29     1228.37     70.17 o 
   1   1   5    22665.06    21291.14    384.45 o 
   2   1   5     1350.18     1262.01     69.04 o 
   3   1   5    15286.47    14970.96    290.50 o 
   4   1   5       35.73       50.80     73.21 o 
   5   1   5     5319.76     5151.79    120.56 o 
   6   1   5      483.20      484.63     47.30 o 
   7   1   5      366.55      208.02     50.02 o 
   8   1   5       61.36       67.18     93.79 o 
   9   1   5     1929.43     2058.96    246.58 o 
  10   1   5       40.05      191.96    133.25 o 
  11   1   5       96.25      503.68    269.67 o 
 -13   2   5      172.57      103.06     89.90 o 
 -12   2   5      144.12      197.08     75.43 o 
 -11   2   5     1745.86     1767.93    164.44 o 
 -10   2   5      531.97      518.23     90.03 o 
  -9   2   5      307.98      319.44     76.09 o 
  -8   2   5      595.76      577.89     95.12 o 
  -7   2   5    11144.57    10874.79    396.66 o 
  -6   2   5      476.25      406.76     59.74 o 
  -5   2   5      179.84      179.39     49.81 o 
  -4   2   5     9277.03     9689.25    408.50 o 
  -3   2   5    33391.12    35627.18    970.91 o 
  -2   2   5     2495.71     2413.01     89.41 o 
  -1   2   5     1424.87     1436.00    153.97 o 
   0   2   5     3790.28     3735.85    128.46 o 
   1   2   5    23500.31    21641.04    609.88 o 
   2   2   5      408.17      432.00     38.61 o 
   3   2   5    11864.03    11363.89    253.25 o 
   4   2   5     1306.86     1197.30    121.92 o 
   5   2   5     5557.67     5244.18    111.94 o 
   6   2   5        4.45       -0.61     78.31 o 
   7   2   5     4679.68     4797.54    197.60 o 
   8   2   5      127.17      258.67    159.04 o 
   9   2   5      347.00      167.41    126.39 o 
  10   2   5        8.24       17.76    126.55 o 
  11   2   5      813.71      930.63    231.36 o 
 -13   3   5      453.50      340.16    124.76 o 
 -12   3   5      165.44      134.69     69.77 o 
 -11   3   5      262.17      240.90     83.82 o 
 -10   3   5      274.27      276.70     72.24 o 
  -9   3   5     4444.90     4659.01    260.27 o 
  -8   3   5     2171.33     2130.59    180.28 o 
  -7   3   5      162.67       85.75     44.10 o 
  -6   3   5      600.40      531.47     99.67 o 
  -5   3   5    18886.52    19109.41    531.93 o 
  -4   3   5     2521.62     2360.54    138.78 o 
  -3   3   5     1905.20     1942.55    112.33 o 
  -2   3   5    26558.27    27363.03    603.96 o 
  -1   3   5    31772.46    30930.89    888.73 o 
   0   3   5    11440.07    11476.71    233.78 o 
   1   3   5     6166.27     6385.92    250.84 o 
   2   3   5     7881.83     7836.97    240.25 o 
   3   3   5     9865.75     9527.76    264.70 o 
   4   3   5      225.87      216.39     29.99 o 
   5   3   5     8247.13     7998.30    105.05 o 
   6   3   5     4017.34     4077.93    185.57 o 
   7   3   5     1743.60     1533.51    167.84 o 
   8   3   5      152.92       20.18    132.67 o 
   9   3   5     1472.36     1369.20    213.81 o 
  10   3   5      308.33      103.85    159.91 o 
  11   3   5       32.98     -203.38    207.83 o 
 -13   4   5      140.44      148.42    153.71 o 
 -12   4   5      219.50       77.17     66.17 o 
 -11   4   5     1798.22     1775.30    199.26 o 
 -10   4   5     1902.00     1779.84    191.87 o 
  -9   4   5      829.34      618.73     88.19 o 
  -8   4   5     1108.48     1133.59    164.53 o 
  -7   4   5     6807.65     6699.78    267.79 o 
  -6   4   5     1245.84     1061.11    130.64 o 
  -5   4   5     1183.41      996.28    119.30 o 
  -4   4   5    16389.16    17530.76    494.09 o 
  -3   4   5    14965.82    14723.13    302.52 o 
  -2   4   5     5797.41     5745.45    127.34 o 
  -1   4   5     4282.56     4220.26    133.29 o 
   0   4   5     7381.18     7119.82    208.43 o 
   1   4   5    11997.86    11885.16    556.42 o 
   2   4   5      925.75      977.74    127.96 o 
   3   4   5     7282.32     7392.64    193.16 o 
   4   4   5     6815.51     7252.08    144.09 o 
   5   4   5     2423.09     2370.50     95.01 o 
   6   4   5      191.94      211.51     65.48 o 
   7   4   5     1811.55     1746.86    121.97 o 
   8   4   5     1065.75     1051.13    142.50 o 
   9   4   5      205.29     -205.52    205.52 o 
  10   4   5      100.34       59.81    137.40 o 
  11   4   5      375.92      232.07    145.19 o 
 -13   5   5      146.76      107.89    126.95 o 
 -12   5   5      606.72      423.97    164.22 o 
 -11   5   5       66.28      127.33     93.64 o 
 -10   5   5      468.08      340.42    100.20 o 
  -9   5   5     2229.27     2151.82    216.99 o 
  -8   5   5     4092.07     3847.23    292.03 o 
  -7   5   5      603.91      540.22    104.67 o 
  -6   5   5     4130.72     4256.22    258.28 o 
  -5   5   5     3145.24     3117.59    209.94 o 
  -4   5   5     8768.04     8955.03    307.38 o 
  -3   5   5      113.18       95.19     26.23 o 
  -2   5   5    22875.09    24756.18    407.87 o 
  -1   5   5     9988.34    10191.64    254.89 o 
   0   5   5      712.41      614.74     92.70 o 
   1   5   5      524.29      443.67     70.70 o 
   2   5   5    17977.53    18536.10    339.63 o 
   3   5   5     6893.12     6836.05    150.30 o 
   4   5   5      416.70      434.83     47.99 o 
   5   5   5     5837.90     5905.91    158.68 o 
   6   5   5     6132.43     6387.04    237.66 o 
   7   5   5     1514.62     1473.79    117.59 o 
   8   5   5      235.87      148.22     62.73 o 
   9   5   5      866.90      660.07    200.33 o 
  10   5   5      692.57      495.38    188.59 o 
  11   5   5        4.97     -193.92    194.88 o 
 -13   6   5       55.34       73.55    120.85 o 
 -12   6   5      132.52       66.45    172.84 o 
 -11   6   5      575.21      302.06    158.45 o 
 -10   6   5     2005.96     1778.47    252.62 o 
  -9   6   5      243.79       56.80     98.44 o 
  -8   6   5     2218.86     1812.24    203.52 o 
  -7   6   5     4186.15     4136.27    364.92 o 
  -6   6   5     5765.27     5568.99    412.20 o 
  -5   6   5      583.44      607.35    106.41 o 
  -4   6   5     8560.19     8958.44    413.59 o 
  -3   6   5     5778.90     5954.80    281.21 o 
  -2   6   5     2210.05     2134.41    146.13 o 
  -1   6   5     2173.52     2238.60    133.19 o 
   0   6   5    32179.50    30300.55    762.08 o 
   1   6   5     3485.58     3686.08    158.26 o 
   2   6   5      980.34      938.85     72.02 o 
   3   6   5     1540.19     1599.38     72.72 o 
   4   6   5    13857.65    13909.86    377.15 o 
   5   6   5      685.79      629.16     43.71 o 
   6   6   5      181.31      127.69     51.01 o 
   7   6   5      371.06      413.43     68.76 o 
   8   6   5     2412.12     2312.31    189.81 o 
   9   6   5      111.90      -95.58    134.99 o 
  10   6   5      326.18      289.15    180.74 o 
  11   6   5       72.31     -409.36    567.33 o 
 -13   7   5       20.72      -28.96    118.16 o 
 -12   7   5     1288.14     1501.63    427.19 o 
 -11   7   5       41.96      121.36     96.10 o 
 -10   7   5      670.06      711.61    173.78 o 
  -9   7   5      521.88      425.67    103.53 o 
  -8   7   5     4166.69     3809.97    296.47 o 
  -7   7   5       12.27     -103.03    103.03 o 
  -6   7   5     9335.49     9484.75    552.95 o 
  -5   7   5      277.79      256.58     85.05 o 
  -4   7   5     8199.11     7969.46    390.10 o 
  -3   7   5      344.75      409.50    175.11 o 
  -1   7   5     5825.45     6112.83    275.08 o 
   0   7   5      394.55      427.24     98.86 o 
   1   7   5     1139.92     1102.66    124.33 o 
   2   7   5    25106.14    25544.39    352.56 o 
   3   7   5     3083.21     2958.90     94.55 o 
   4   7   5        4.06      -10.99     44.84 o 
   5   7   5      557.09      466.55     68.71 o 
   6   7   5     4154.89     4325.47    209.18 o 
   7   7   5      316.71      239.72     97.77 o 
   8   7   5      484.64      425.55    147.12 o 
   9   7   5      105.35       54.00    132.31 o 
  10   7   5      799.99      883.78    234.89 o 
  11   7   5        7.10     -388.91    473.69 o 
 -12   8   5       44.92       89.56    101.40 o 
 -11   8   5        1.04       28.40     92.59 o 
 -10   8   5     1283.23     1314.18    230.04 o 
  -9   8   5        1.30       10.79     82.05 o 
  -8   8   5     2418.04     2287.63    233.94 o 
  -7   8   5      478.56      358.62     93.74 o 
  -6   8   5     9434.51     9166.10    376.92 o 
  -5   8   5        1.57      -95.37    107.15 o 
  -4   8   5     7956.48     8152.21    332.60 o 
  -3   8   5      327.72      316.61     96.32 o 
  -2   8   5     5528.13     5303.98    323.75 o 
  -1   8   5      328.22      274.92     83.27 o 
   0   8   5    27009.04    29319.62    849.20 o 
   1   8   5      188.67      175.22     39.46 o 
   2   8   5      997.97      958.81     72.03 o 
   3   8   5        1.60       -7.40     46.54 o 
   4   8   5    14606.33    14959.31    384.70 o 
   5   8   5       89.09       68.84     42.18 o 
   6   8   5      222.16      248.54     62.68 o 
   7   8   5      100.05       36.11     62.11 o 
   8   8   5     3453.46     3726.91    258.24 o 
   9   8   5       15.44      113.49    105.71 o 
  10   8   5      331.42      390.28    158.33 o 
 -12   9   5     1296.27     1278.68    243.02 o 
 -11   9   5       16.16       65.13    123.33 o 
 -10   9   5      694.42      553.53    165.63 o 
  -9   9   5        6.83        9.52    128.52 o 
  -8   9   5     2602.80     2603.27    257.64 o 
  -7   9   5      114.50       82.90     71.29 o 
  -6   9   5    10261.30    10786.10    408.21 o 
  -5   9   5       66.41       14.48    103.44 o 
  -4   9   5     4139.71     4408.76    276.75 o 
  -3   9   5      142.95       59.85     88.67 o 
  -2   9   5    16597.41    17882.18    515.05 o 
  -1   9   5      662.67      394.38    296.54 o 
   0   9   5     1377.48     1541.45    162.05 o 
   1   9   5      277.18      349.71     65.95 o 
   2   9   5    16967.45    16615.08    367.69 o 
   3   9   5        0.06       56.21     41.10 o 
   4   9   5      175.00      128.32     53.41 o 
   5   9   5      431.59      387.00     81.59 o 
   6   9   5     3677.63     3745.69    196.37 o 
   7   9   5        3.36       12.28     64.89 o 
   8   9   5      368.71      419.70    131.89 o 
   9   9   5       51.14      311.02    114.84 o 
  10   9   5      621.18      915.41    265.26 o 
 -12  10   5       36.92      101.02    154.24 o 
 -11  10   5      230.11      190.73    119.31 o 
 -10  10   5     1481.47     1268.81    252.19 o 
  -9  10   5       26.74       60.20     91.82 o 
  -8  10   5     1630.12     1479.70    166.55 o 
  -7  10   5      250.12      108.22     91.91 o 
  -6  10   5     5626.61     5812.79    324.98 o 
  -5  10   5      683.92      563.52    119.01 o 
  -4  10   5    10127.08    10478.54    486.45 o 
  -3  10   5     2684.83     2676.29    203.68 o 
  -2  10   5     5327.26     5475.04    288.47 o 
  -1  10   5      672.13      574.01    127.02 o 
   0  10   5    15175.48    16011.05    533.50 o 
   1  10   5      594.43      512.63    104.72 o 
   2  10   5      567.56      602.89     90.79 o 
   3  10   5     1281.23     1038.58    121.28 o 
   4  10   5     9064.07     9434.91    324.69 o 
   5  10   5        1.60       48.53     53.14 o 
   6  10   5      110.71      156.23     78.72 o 
   7  10   5       45.52       72.59     89.34 o 
   8  10   5     2264.72     2503.65    215.26 o 
   9  10   5       11.16       93.84    148.89 o 
 -12  11   5      506.44      513.90    230.18 o 
 -11  11   5        0.79      -61.38    117.13 o 
 -10  11   5      392.92      338.40    156.22 o 
  -9  11   5      571.31      441.74    138.41 o 
  -8  11   5     1889.44     1915.28    191.30 o 
  -7  11   5       28.86      -24.62    116.87 o 
  -6  11   5     3328.16     3257.07    247.33 o 
  -5  11   5      524.94      311.86    198.22 o 
  -4  11   5     3444.07     3237.75    277.20 o 
  -3  11   5      803.93      624.70    171.90 o 
  -2  11   5     7936.22     8344.23    364.56 o 
  -1  11   5     7180.74     7216.77    328.55 o 
   0  11   5     2112.98     2028.98    171.73 o 
   1  11   5       80.08      166.15     76.86 o 
   2  11   5     8179.57     7979.72    402.70 o 
   3  11   5      942.86      844.33    111.62 o 
   4  11   5       12.77       77.44     50.16 o 
   5  11   5     1770.33     1782.23    167.40 o 
   6  11   5     4186.68     4499.89    330.63 o 
   7  11   5      144.34      112.75     91.49 o 
   8  11   5      123.74      101.04    105.09 o 
   9  11   5      288.41      470.65    154.27 o 
 -11  12   5      456.94      290.12    215.51 o 
 -10  12   5     1601.91     1528.81    259.68 o 
  -9  12   5        1.50      -54.55    100.02 o 
  -8  12   5     1052.32      837.16    171.87 o 
  -7  12   5     1863.69     1824.85    208.75 o 
  -6  12   5     1866.95     1719.82    228.61 o 
  -5  12   5      483.97      250.39    128.88 o 
  -4  12   5     6448.48     7029.05    437.33 o 
  -3  12   5     5389.43     4498.34    324.03 o 
  -2  12   5     1301.59     1104.93    157.67 o 
  -1  12   5     1875.53     1627.82    184.71 o 
   0  12   5     8212.14     8528.66    358.36 o 
   1  12   5     1431.46     1279.10    161.34 o 
   2  12   5      511.88      477.61    100.95 o 
   3  12   5     1533.52     1768.35    155.38 o 
   4  12   5     3866.49     3820.05    313.20 o 
   5  12   5      330.72      479.37    124.25 o 
   6  12   5       41.83      102.09     93.91 o 
   7  12   5      578.82      865.93    189.12 o 
   8  12   5      876.06      830.65    319.38 o 
   9  12   5        3.32      381.11    174.21 o 
 -11  13   5       33.84       -1.42    148.14 o 
 -10  13   5       88.85      -63.90    139.63 o 
  -9  13   5     1237.20      992.35    151.44 o 
  -8  13   5     1255.49     1197.13    208.39 o 
  -7  13   5        0.08      -88.16    257.67 o 
  -6  13   5      278.05      307.61    272.58 o 
  -5  13   5     3657.99     3252.54    304.05 o 
  -4  13   5     1736.05     1749.67    214.06 o 
  -3  13   5      477.43      315.74    230.54 o 
  -2  13   5     4739.90     4729.44    323.36 o 
  -1  13   5     3629.96     3397.14    272.96 o 
   0  13   5     2182.35     2229.22    220.16 o 
   1  13   5     1819.27     1660.15    237.41 o 
   2  13   5     2857.81     2903.76    295.77 o 
   3  13   5     1480.70     1613.34    186.89 o 
   4  13   5       13.96       16.01     67.93 o 
   5  13   5     1325.37     1274.00    185.92 o 
   6  13   5     2967.61     2991.05    287.39 o 
   7  13   5      192.38      317.86    254.14 o 
   8  13   5        1.53       54.83    101.19 o 
   9  13   5      477.55      796.18    217.45 o 
  -9  14   5        1.82      -13.14    166.12 o 
  -8  14   5      225.96        0.10    121.51 o 
  -7  14   5     2806.17     2450.91    298.20 o 
  -6  14   5      452.44      264.04    250.24 o 
  -5  14   5        4.23       33.60    182.97 o 
  -4  14   5     1586.95     1469.87    212.25 o 
  -3  14   5     3680.15     3734.66    304.01 o 
  -2  14   5      557.17      404.29    113.06 o 
  -1  14   5     1783.25     1456.68    176.34 o 
   0  14   5     1376.38     1173.06    156.66 o 
   1  14   5     6301.41     6007.00    417.18 o 
   2  14   5       13.59       85.31     96.90 o 
   3  14   5     1734.56     1689.62    239.91 o 
   4  14   5     1319.47     1325.36    183.36 o 
   5  14   5      861.72      836.07    160.53 o 
   6  14   5       10.07       67.02    181.09 o 
   7  14   5     1745.34     1869.13    338.12 o 
   8  14   5      309.55      258.31    118.89 o 
  -9  15   5     1193.78      902.57    376.84 o 
  -8  15   5      455.13      321.42    446.14 o 
  -7  15   5       56.49      -68.88    122.05 o 
  -6  15   5       30.03     -141.69    150.76 o 
  -5  15   5     5735.23     5448.69    409.86 o 
  -4  15   5      493.43      373.83    212.29 o 
  -3  15   5      628.17      363.44    115.31 o 
  -2  15   5     1291.23     1018.81    159.49 o 
  -1  15   5     2847.44     2571.61    247.85 o 
   0  15   5      806.54      710.61    132.06 o 
   1  15   5     3020.04     3004.71    270.31 o 
   2  15   5      603.55      688.03    174.72 o 
   3  15   5     1620.97     1596.08    249.04 o 
   4  15   5       58.85       96.54    104.91 o 
   5  15   5      924.98      880.40    172.39 o 
   6  15   5      669.05      736.90    165.88 o 
   7  15   5      294.75      383.73    138.81 o 
  -9  16   5       38.54       33.94    221.33 o 
  -8  16   5        4.29     -111.88    177.68 o 
  -7  16   5     2377.33     2452.57    312.43 o 
  -6  16   5      279.90      146.99    231.55 o 
  -5  16   5       21.12     -192.50    385.33 o 
  -4  16   5       13.48      -93.30    140.23 o 
  -3  16   5     3792.11     3843.51    392.89 o 
  -2  16   5      304.21      122.10    206.07 o 
  -1  16   5      866.99      602.31    266.40 o 
   0  16   5      271.07      246.49    252.09 o 
   1  16   5     4585.22     4529.38    351.74 o 
   2  16   5      105.11      183.64    133.10 o 
   3  16   5     1900.80     1790.59    272.74 o 
   4  16   5      184.60      272.20    156.89 o 
   5  16   5     1054.07     1187.94    239.08 o 
   6  16   5       87.73       52.43    247.74 o 
   7  16   5     1408.56     1573.23    272.94 o 
  -8  17   5       22.43     -129.19    602.35 o 
  -7  17   5       15.40      102.76    275.23 o 
  -6  17   5        2.95     -308.43    603.56 o 
  -5  17   5     3515.17     3365.66    469.75 o 
  -4  17   5       94.74     -189.83    413.26 o 
  -3  17   5      214.77       78.69    256.67 o 
  -2  17   5       18.13       46.58    284.48 o 
  -1  17   5     2584.09     2339.29    254.52 o 
   0  17   5        6.28        2.07    187.50 o 
   1  17   5     1886.59     1677.91    278.89 o 
   2  17   5       57.10       33.68    105.08 o 
   3  17   5     1800.49     1712.47    276.29 o 
   4  17   5      148.96      146.38    116.77 o 
   5  17   5      933.75     1088.81    250.10 o 
   6  17   5       35.36       50.11    135.59 o 
  -7  18   5     1748.25     2110.43    315.64 o 
  -6  18   5       47.91      -58.40    526.67 o 
  -5  18   5        1.82     -176.98    654.11 o 
  -4  18   5      377.95      266.93    157.03 o 
  -3  18   5     3700.90     3629.73    335.67 o 
  -2  18   5       41.63       59.78    382.28 o 
  -1  18   5      773.98      699.18    384.27 o 
   0  18   5       26.78     -102.19    127.71 o 
   1  18   5     2260.17     2251.06    319.85 o 
   2  18   5      203.58      103.82    112.88 o 
   3  18   5     1030.30     1172.75    241.06 o 
   4  18   5       62.58       18.38    102.93 o 
   5  18   5      803.49      871.14    224.76 o 
  -6  19   5       30.02      173.66    652.06 o 
  -5  19   5     1419.19     1455.28    400.31 o 
  -4  19   5       17.44     -169.73    809.98 o 
  -3  19   5       63.97      126.60    280.58 o 
  -2  19   5      362.21      343.74    391.99 o 
  -1  19   5     2901.73     2495.84    280.26 o 
   0  19   5       24.09       -7.58     98.39 o 
   1  19   5      507.96      302.88    176.69 o 
   2  19   5      163.76      181.33    132.06 o 
   3  19   5     1437.47     1672.10    299.71 o 
   4  19   5       56.23      111.34    122.97 o 
  -5  20   5       25.71     -391.04    391.04 o 
  -4  20   5      439.37      203.95    170.03 o 
  -3  20   5     2007.38     1807.84    243.91 o 
  -2  20   5        1.49     -127.93    200.61 o 
  -1  20   5      241.32       85.25    288.84 o 
   0  20   5      654.11      548.45    204.82 o 
   1  20   5      754.47      762.18    223.01 o 
   2  20   5       39.51      257.09    159.57 o 
  -4  21   5       32.20     -408.38    408.38 o 
  -3  21   5       17.84     -173.37    192.28 o 
  -2  21   5      725.64      449.57    151.96 o 
  -1  21   5     1876.88     1655.77    313.10 o 
   0  21   5       16.59      -62.39    119.52 o 
   1  21   5       58.92      200.06    171.08 o 
  -3  22   5      634.92      321.69    221.28 o 
  -2  22   5       54.03      120.61    142.15 o 
 -12   0   6     1021.92     1219.37    201.57 o 
 -10   0   6        6.63       92.07     73.18 o 
  -8   0   6     6048.67     5974.17    301.00 o 
  -6   0   6     2046.77     2080.38    148.00 o 
  -4   0   6    23088.08    24750.26    557.71 o 
  -2   0   6     7239.12     6786.09    799.77 o 
   0   0   6    14181.03    13370.23    765.90 o 
   2   0   6    24511.93    24216.56    418.38 o 
   4   0   6     6473.46     6290.95    381.87 o 
   6   0   6    11944.31    12017.34    315.67 o 
   8   0   6        6.97      142.64    154.09 o 
  10   0   6     1785.38     2547.31    707.44 o 
 -13   1   6       11.80       84.77     90.31 o 
 -12   1   6       22.10        9.95     55.36 o 
 -11   1   6       83.75      101.00     64.53 o 
 -10   1   6     3409.82     3536.34    173.08 o 
  -9   1   6       16.63      112.33     52.41 o 
  -8   1   6     1820.66     1402.67    184.49 o 
  -7   1   6       25.29       71.22     27.93 o 
  -6   1   6    18995.11    19575.11    314.97 o 
  -5   1   6       51.11       58.55     25.29 o 
  -4   1   6     8793.75     9236.85    304.48 o 
  -3   1   6      688.13      567.53    108.50 o 
  -2   1   6    14227.76    14267.83    406.82 o 
  -1   1   6     1486.38     1399.56     86.41 o 
   0   1   6    29568.11    28954.29    623.65 o 
   1   1   6      666.85      609.82     42.19 o 
   2   1   6     2368.41     2365.83    156.06 o 
   3   1   6      320.69      304.61     54.00 o 
   4   1   6    12414.53    12031.60    377.12 o 
   5   1   6      469.36      513.08     60.16 o 
   6   1   6       10.08       45.51     53.08 o 
   7   1   6      146.70       20.00     87.73 o 
   8   1   6     2216.38     2530.03    257.06 o 
   9   1   6       79.84      393.93    139.25 o 
  10   1   6        1.65      163.68    123.91 o 
  11   1   6       12.33       51.60    639.66 o 
 -13   2   6        8.05       -6.02    143.67 o 
 -12   2   6     1211.41     1312.10    160.87 o 
 -11   2   6      164.04      110.74     62.88 o 
 -10   2   6       10.20        2.64     46.31 o 
  -9   2   6     1523.51     1461.52    126.21 o 
  -8   2   6     6442.03     6501.85    252.99 o 
  -7   2   6     1152.14      991.08     76.84 o 
  -6   2   6     1443.30     1480.19    104.16 o 
  -5   2   6     2420.97     2306.05    147.41 o 
  -4   2   6    18914.38    19867.76    687.62 o 
  -3   2   6     2464.72     2575.56    123.46 o 
  -2   2   6     9599.26     9297.56    197.41 o 
  -1   2   6     9298.95     9218.34    217.79 o 
   0   2   6    12493.14    12739.96    367.44 o 
   1   2   6      428.95      391.45     33.99 o 
   2   2   6    18172.97    17412.71    281.14 o 
   3   2   6      373.85      337.23     49.54 o 
   4   2   6     3211.35     3115.94    181.45 o 
   5   2   6     1732.84     1741.30     87.06 o 
   6   2   6     6857.78     7097.87    235.06 o 
   7   2   6      606.47      498.36     70.87 o 
   8   2   6        2.65        6.70     88.55 o 
   9   2   6       39.54      -10.93    131.72 o 
  10   2   6     1137.71     1220.87    196.95 o 
  11   2   6        3.69     -273.79    763.66 o 
 -12   3   6        9.15       -6.68     68.89 o 
 -11   3   6      558.68      471.91    103.82 o 
 -10   3   6     2723.23     2609.48    190.29 o 
  -9   3   6      223.98      180.86     54.44 o 
  -8   3   6      250.47      258.76     64.74 o 
  -7   3   6      549.47      508.35     61.67 o 
  -6   3   6     9371.86     8916.52    337.32 o 
  -5   3   6      168.94       62.76     47.63 o 
  -4   3   6     7699.77     8042.63    307.51 o 
  -3   3   6     8162.07     8217.56    200.79 o 
  -2   3   6    11331.41    10704.09    169.81 o 
  -1   3   6     2377.06     2262.74    115.78 o 
   0   3   6    12065.76    12315.74    264.00 o 
   1   3   6     7947.95     7362.76    419.96 o 
   2   3   6     6786.39     6658.94    240.88 o 
   3   3   6     1775.49     1709.99    101.66 o 
   4   3   6     9761.24     9948.71    248.68 o 
   5   3   6     3637.92     3673.33    125.14 o 
   6   3   6      644.25      536.65     64.38 o 
   7   3   6      653.66      647.71     74.59 o 
   8   3   6     2289.22     2463.46    264.91 o 
   9   3   6      326.39      153.27    153.91 o 
  10   3   6       43.65      -24.62    160.02 o 
  11   3   6      136.99       60.98    227.52 o 
 -12   4   6      906.77      951.53    141.66 o 
 -11   4   6      426.13      372.15     95.10 o 
 -10   4   6       69.09       -9.73     76.99 o 
  -9   4   6     2714.16     2757.89    205.23 o 
  -8   4   6     5420.96     5483.01    324.63 o 
  -7   4   6     1597.96     1276.67    110.27 o 
  -6   4   6     1951.05     1718.55    155.88 o 
  -5   4   6     5694.52     5949.28    288.91 o 
  -4   4   6    11091.25    11544.80    323.51 o 
  -3   4   6       45.49       32.77     20.59 o 
  -2   4   6    16465.53    16560.54    346.50 o 
  -1   4   6    21036.22    21007.90    618.43 o 
   0   4   6     9207.83     9394.84    379.03 o 
   1   4   6      406.82      358.61    189.98 o 
   2   4   6     6449.84     6491.84    367.55 o 
   3   4   6     4645.93     4653.49    205.30 o 
   4   4   6       72.00       71.11     38.21 o 
   5   4   6     2067.27     2075.80    104.48 o 
   6   4   6     3203.36     3261.00    166.05 o 
   7   4   6      970.88      861.23     91.08 o 
   8   4   6        9.19     -153.17    153.17 o 
   9   4   6      362.95      198.47    108.72 o 
  10   4   6      322.75      138.90    147.26 o 
 -12   5   6        7.44      -28.98     83.66 o 
 -11   5   6      891.88      854.87    133.60 o 
 -10   5   6     1307.65     1139.50    179.89 o 
  -9   5   6     1103.41      895.22    130.03 o 
  -8   5   6      177.01       32.79     91.11 o 
  -7   5   6     6185.70     5948.66    294.76 o 
  -6   5   6     3198.75     3090.50    208.82 o 
  -5   5   6      566.66      583.42     93.59 o 
  -4   5   6     2371.02     2237.69    177.84 o 
  -3   5   6    15898.00    15847.69    315.02 o 
  -2   5   6     9135.81     9445.49    221.88 o 
  -1   5   6      393.87      418.25     53.36 o 
   0   5   6     1287.76     1102.16     66.32 o 
   1   5   6    17150.93    17650.15    697.36 o 
   2   5   6     5692.10     5679.74    343.39 o 
   3   5   6     1499.57     1413.78     88.30 o 
   4   5   6     4168.77     4121.51    109.17 o 
   5   5   6     4182.13     4453.31    166.69 o 
   6   5   6      785.85      799.35     99.80 o 
   7   5   6      853.40      856.47     84.40 o 
   8   5   6     1819.57     1697.55    150.55 o 
   9   5   6      287.82      152.30    125.88 o 
  10   5   6       27.69     -101.22    106.52 o 
 -12   6   6      291.84      200.70    113.67 o 
 -11   6   6      400.30      273.23     90.19 o 
 -10   6   6       34.19      -15.25     85.87 o 
  -9   6   6     2210.14     1984.22    213.24 o 
  -8   6   6     2893.25     2534.87    279.73 o 
  -7   6   6      473.01      326.61    152.44 o 
  -6   6   6      653.00      537.52     86.20 o 
  -5   6   6    11177.81    11052.72    441.14 o 
  -4   6   6     1644.15     1852.05    189.37 o 
  -3   6   6     2143.38     2117.04    267.88 o 
  -2   6   6     8857.03     9270.58    319.63 o 
  -1   6   6    25555.06    26670.62    455.90 o 
   0   6   6     1314.76     1231.56     79.85 o 
   1   6   6      165.17      259.01     91.43 o 
   2   6   6      894.60      853.52     80.29 o 
   3   6   6    12698.89    12890.30    249.92 o 
   4   6   6       17.77       57.33     50.28 o 
   5   6   6     2269.75     2189.19    195.60 o 
   6   6   6     1059.64     1024.66     98.49 o 
   7   6   6     2060.58     2099.38    227.99 o 
   8   6   6       38.10     -143.19    344.53 o 
   9   6   6      876.41      761.56    304.82 o 
  10   6   6       74.46       22.98    117.22 o 
 -12   7   6        5.14      123.02    111.47 o 
 -11   7   6      798.47      777.65    171.20 o 
 -10   7   6      154.28      141.47     94.07 o 
  -9   7   6     1177.32     1055.66    161.26 o 
  -8   7   6      101.36      -54.99    100.82 o 
  -7   7   6    12042.35    12159.08    623.22 o 
  -6   7   6     1110.49      919.72    131.99 o 
  -5   7   6     1203.51     1148.64    180.44 o 
  -4   7   6      517.16      489.99    110.96 o 
  -3   7   6    18898.84    20960.36   1318.33 o 
  -2   7   6     3293.12     3395.57    224.62 o 
  -1   7   6     1589.58     1901.89    145.88 o 
   0   7   6      204.71      175.12     37.95 o 
   1   7   6    17479.21    18521.53    650.80 o 
   2   7   6      673.04      669.99     69.71 o 
   3   7   6     1322.43     1311.80     74.31 o 
   4   7   6     1051.77      965.11    105.67 o 
   5   7   6     3199.20     3131.71    184.35 o 
   6   7   6      219.47      196.21     63.22 o 
   7   7   6     1225.30     1364.64    153.68 o 
   8   7   6      532.18      409.73    114.22 o 
   9   7   6      440.24      409.73    221.30 o 
  10   7   6        6.52      185.68    190.60 o 
 -12   8   6       11.66      118.95    116.34 o 
 -11   8   6      772.24      989.46    203.54 o 
 -10   8   6       31.28       30.25     74.27 o 
  -9   8   6     1825.82     1670.36    217.52 o 
  -8   8   6      164.24       77.00     72.27 o 
  -7   8   6     1155.44      928.12    141.27 o 
  -6   8   6        7.05     -219.31    564.63 o 
  -5   8   6    11582.53    12131.58    658.65 o 
  -4   8   6       95.74      -80.12    161.58 o 
  -3   8   6     1742.47     1583.44    373.09 o 
  -2   8   6       24.56       47.09     96.16 o 
  -1   8   6    16031.09    17820.27    410.00 o 
   0   8   6      153.20       81.15     31.11 o 
   1   8   6      929.16      900.92    105.43 o 
   2   8   6        5.21      -37.45     65.67 o 
   3   8   6    16649.14    16789.35    434.34 o 
   4   8   6      983.25      800.26     87.49 o 
   5   8   6      870.87      814.06     80.06 o 
   6   8   6       11.50       49.27     50.80 o 
   7   8   6     1919.66     1980.68    174.82 o 
   8   8   6       12.75       56.55     85.26 o 
   9   8   6     1094.65     1245.49    228.86 o 
  10   8   6       23.31      477.34    234.12 o 
 -12   9   6       20.95      121.96    123.53 o 
 -11   9   6      691.26      862.83    222.90 o 
 -10   9   6       13.70      -43.85     91.13 o 
  -9   9   6      744.15      464.56    121.94 o 
  -8   9   6       17.29      -80.73    101.92 o 
  -7   9   6     7727.60     8249.18    439.13 o 
  -6   9   6      220.84       64.50    121.27 o 
  -5   9   6      788.80      722.88    119.31 o 
  -4   9   6       76.60      -81.34    107.23 o 
  -3   9   6    16345.35    16706.22    695.60 o 
  -2   9   6      267.42      109.35     68.79 o 
  -1   9   6      294.29      189.47     62.35 o 
   0   9   6       16.79      -26.12     62.95 o 
   1   9   6    14101.66    14471.01    629.77 o 
   2   9   6        8.36       15.25     40.75 o 
   3   9   6     1688.00     1768.17    146.02 o 
   4   9   6      158.58      165.11     59.71 o 
   5   9   6     4166.18     4298.73    197.26 o 
   6   9   6        7.45       22.27     55.75 o 
   7   9   6     1199.00     1278.98    184.81 o 
   8   9   6       25.07       75.19    157.93 o 
   9   9   6      672.09      986.46    243.22 o 
 -11  10   6      942.93      878.34    196.79 o 
 -10  10   6       79.32       48.17    105.92 o 
  -9  10   6     1734.09     1707.30    216.59 o 
  -8  10   6      851.31      560.95    133.05 o 
  -7  10   6     1138.72     1225.60    225.18 o 
  -6  10   6       59.89       72.57    136.82 o 
  -5  10   6    11699.78    12270.16    819.53 o 
  -4  10   6       27.47      -53.23     93.54 o 
  -3  10   6      312.89      206.21     89.57 o 
  -2  10   6     3254.64     2911.39    279.55 o 
  -1  10   6    10444.08    10696.02    504.63 o 
   0  10   6      333.18      268.82     92.11 o 
   1  10   6     1220.48     1318.02    165.14 o 
   2  10   6      706.17      669.77     94.81 o 
   3  10   6     9158.55     9414.10    338.43 o 
   4  10   6      401.68      445.90     86.45 o 
   5  10   6      586.40      635.47    108.67 o 
   6  10   6      142.71      208.37     86.30 o 
   7  10   6     1534.39     1493.80    200.25 o 
   8  10   6       26.43       26.16     79.66 o 
   9  10   6      564.96     1025.85    164.58 o 
 -11  11   6      469.61      292.14    126.40 o 
 -10  11   6      368.78      309.44    135.04 o 
  -9  11   6     1053.34      980.85    175.09 o 
  -8  11   6       15.80      -62.23     90.14 o 
  -7  11   6     2246.89     2248.86    293.12 o 
  -6  11   6      202.00       69.75    129.46 o 
  -5  11   6      776.58      510.27    307.44 o 
  -4  11   6     1029.73      694.39    165.60 o 
  -3  11   6     9383.45     9531.71    521.58 o 
  -2  11   6     2511.04     2294.87    242.80 o 
  -1  11   6      209.51      288.83    106.94 o 
   0  11   6     1166.68     1023.02    160.12 o 
   1  11   6     8927.35     9115.37    423.77 o 
   2  11   6      107.52       37.87     53.16 o 
   3  11   6      495.13      496.54     87.70 o 
   4  11   6     1963.78     1929.51    160.16 o 
   5  11   6     3984.32     3981.09    267.24 o 
   6  11   6        5.65       77.37     71.12 o 
   7  11   6      697.09      842.12    164.36 o 
   8  11   6      457.21      477.16    135.74 o 
   9  11   6      532.95      780.91    203.30 o 
 -11  12   6      412.81      289.41    167.09 o 
 -10  12   6       81.70      -30.56    206.17 o 
  -9  12   6     1458.89     1354.36    267.07 o 
  -8  12   6     1333.11     1517.07    261.70 o 
  -7  12   6      527.53      759.08    252.23 o 
  -6  12   6      734.09      502.20    159.63 o 
  -5  12   6     6102.63     5938.94    433.71 o 
  -4  12   6      793.57      452.23    240.62 o 
  -3  12   6       12.81      -67.13    258.59 o 
  -2  12   6     3320.15     3236.04    299.52 o 
  -1  12   6     8408.36     8280.75    455.07 o 
   0  12   6      656.71      573.65    129.42 o 
   1  12   6      109.76      208.62     89.15 o 
   2  12   6     2246.08     2323.58    217.83 o 
   3  12   6     1958.22     2024.04    175.42 o 
   4  12   6        7.51       51.57     52.38 o 
   5  12   6      713.85      882.98    131.08 o 
   6  12   6     1120.83     1330.39    198.89 o 
   7  12   6     1112.40     1211.94    194.74 o 
   8  12   6        5.99      101.07    195.94 o 
   9  12   6      111.74      403.13    169.38 o 
 -10  13   6      792.00      399.05    185.27 o 
  -9  13   6      710.40      440.92    148.58 o 
  -8  13   6      182.43      563.27    290.56 o 
  -7  13   6      799.65      863.03    568.13 o 
  -6  13   6     2465.33     2154.50    279.06 o 
  -5  13   6      449.12      414.27    242.56 o 
  -4  13   6     1353.01     1092.83    350.42 o 
  -3  13   6     4744.00     4584.62    362.33 o 
  -2  13   6     1879.22     1413.34    194.04 o 
  -1  13   6      481.15      563.24    170.79 o 
   0  13   6     3836.80     3850.00    401.17 o 
   1  13   6     4299.72     4220.79    310.64 o 
   2  13   6      403.42      416.00    109.38 o 
   3  13   6       56.00      123.24     71.18 o 
   4  13   6     2185.91     2054.97    221.64 o 
   5  13   6     2344.84     2516.68    261.04 o 
   6  13   6        3.03      -37.26     81.70 o 
   7  13   6      210.85      268.74    116.43 o 
   8  13   6      665.72      612.85    154.84 o 
  -9  14   6      513.21      166.98    170.16 o 
  -8  14   6     1179.13     1123.64    318.55 o 
  -7  14   6      447.51      407.85    348.75 o 
  -6  14   6      935.64      893.68    335.22 o 
  -5  14   6      853.64     1020.48    438.52 o 
  -4  14   6     2992.43     3025.16    475.45 o 
  -3  14   6       10.51      -12.86    286.41 o 
  -2  14   6     1950.92     1623.39    239.17 o 
  -1  14   6     3263.59     3483.33    385.01 o 
   0  14   6     1319.15     1212.60    221.59 o 
   1  14   6       31.03       54.69     79.02 o 
   2  14   6     3626.88     3586.96    351.59 o 
   3  14   6      745.80      705.78    161.21 o 
   4  14   6      194.59      238.54    111.89 o 
   5  14   6       45.41      111.20     98.01 o 
   6  14   6     1488.23     1520.68    216.94 o 
   7  14   6      336.32      382.45    129.98 o 
   8  14   6        1.64       56.45    111.53 o 
  -9  15   6      172.12      131.67    162.29 o 
  -8  15   6      441.64      316.47    219.40 o 
  -7  15   6      192.95        2.90    165.15 o 
  -6  15   6     3426.37     3160.94    354.06 o 
  -5  15   6      154.35      164.48    460.92 o 
  -4  15   6     1572.03     1918.04    367.81 o 
  -3  15   6     1064.06      870.73    243.76 o 
  -2  15   6     1371.64     1092.47    175.89 o 
  -1  15   6      158.08       55.70    331.49 o 
   0  15   6     4923.46     4644.31    443.80 o 
   1  15   6     1231.22     1236.82    230.96 o 
   2  15   6      764.19      740.71    187.82 o 
   3  15   6        0.24       64.73    107.17 o 
   4  15   6     2185.10     2179.17    294.81 o 
   5  15   6      443.82      556.06    140.53 o 
   6  15   6       20.74       13.46     95.53 o 
   7  15   6        8.19       87.14    112.07 o 
  -9  16   6        8.52      331.95    257.67 o 
  -8  16   6     1099.90     1549.91    404.33 o 
  -7  16   6      116.68     -278.71    739.17 o 
  -6  16   6      788.70      487.59    303.59 o 
  -5  16   6       33.14     -216.23    466.92 o 
  -4  16   6     3661.46     3119.00    336.43 o 
  -3  16   6      241.99      115.00    300.62 o 
  -2  16   6     1279.23      949.99    436.07 o 
  -1  16   6      288.30      204.78    232.62 o 
   0  16   6     1140.96     1458.16    263.50 o 
   1  16   6       86.45      216.77    143.65 o 
   2  16   6     3858.78     4075.60    401.79 o 
   3  16   6      453.24      386.47    135.27 o 
   4  16   6      641.48      774.36    198.88 o 
   5  16   6       25.45        8.08    113.86 o 
   6  16   6      919.90     1018.16    199.49 o 
  -9  17   6        2.06      131.31    275.97 o 
  -8  17   6      127.93      166.47    224.27 o 
  -7  17   6       18.01     -280.23    977.62 o 
  -6  17   6     1800.21     1609.16    547.01 o 
  -5  17   6      127.81     -115.07    524.82 o 
  -4  17   6      999.31      770.16    211.66 o 
  -3  17   6       13.66      -84.15    151.86 o 
  -2  17   6     1999.96     1667.79    352.61 o 
  -1  17   6       42.23      -60.61    260.01 o 
   0  17   6     2817.89     2942.37    382.82 o 
   1  17   6       24.82      176.91    151.31 o 
   2  17   6      734.78      848.89    212.58 o 
   3  17   6       53.26       75.22    114.41 o 
   4  17   6     1690.23     1637.13    291.09 o 
   5  17   6       14.41       27.50    153.62 o 
  -7  18   6        5.55      324.49    262.91 o 
  -6  18   6      458.44      272.28    430.88 o 
  -5  18   6      111.84       39.80    232.71 o 
  -4  18   6     2006.81     2070.28    407.35 o 
  -3  18   6      397.23      232.43    149.62 o 
  -2  18   6     1274.59     1099.84    183.75 o 
  -1  18   6       90.67       14.93    407.87 o 
   0  18   6     1030.27     1250.66    266.79 o 
   1  18   6      132.43       54.66    111.56 o 
   2  18   6     2041.53     2186.48    324.57 o 
   3  18   6       33.29      -76.80    111.33 o 
   4  18   6      339.31      345.81    156.88 o 
  -6  19   6      848.72      908.56    508.51 o 
  -5  19   6       21.82      -83.38    457.20 o 
  -4  19   6      425.33      247.04    155.63 o 
  -3  19   6      473.17      424.98    408.72 o 
  -2  19   6     2038.41     2010.15    312.42 o 
  -1  19   6       12.22      596.48    224.31 o 
   0  19   6     1024.14      669.98    198.83 o 
   1  19   6      155.47       -1.32    144.30 o 
   2  19   6      469.03      462.76    171.70 o 
   3  19   6      123.17      107.69    131.21 o 
  -5  20   6      325.69     -429.94    429.94 o 
  -4  20   6      702.73      787.11    572.11 o 
  -3  20   6      194.35      195.03    467.44 o 
  -2  20   6      680.12      680.51    657.24 o 
  -1  20   6      483.72      375.43    168.63 o 
   0  20   6      992.74      900.10    232.05 o 
   1  20   6      117.24      154.81    156.36 o 
  -3  21   6      607.65      305.60    255.93 o 
  -2  21   6      784.49      752.04    237.31 o 
  -1  21   6       76.58       11.72    142.69 o 
 -13   0   7      992.20     1337.42    284.23 o 
 -11   0   7      276.42      209.58    156.75 o 
  -9   0   7     2451.21     2555.20    200.85 o 
  -7   0   7     4717.31     4870.13    226.58 o 
  -5   0   7     9037.31     9240.01    307.70 o 
  -3   0   7     9051.58     9243.14    566.27 o 
  -1   0   7     2565.02     2538.76    332.34 o 
   1   0   7    31839.32    31049.16   1074.20 o 
   3   0   7      956.30      829.92    121.43 o 
   5   0   7     8899.56     9342.85    625.31 o 
   7   0   7      592.97      539.97    229.00 o 
   9   0   7     1646.69     2335.69    503.32 o 
 -13   1   7      119.81      129.36    154.21 o 
 -12   1   7       26.00       17.46     80.23 o 
 -11   1   7     2338.37     2492.08    263.51 o 
 -10   1   7       13.06       12.76     41.32 o 
  -9   1   7     2104.46     2016.83    136.69 o 
  -8   1   7      313.13      330.00     46.14 o 
  -7   1   7     4875.62     4864.22    154.88 o 
  -6   1   7      367.04      328.08     44.88 o 
  -5   1   7    14759.04    15357.84    266.29 o 
  -4   1   7       54.58       60.18     48.44 o 
  -3   1   7     7123.86     7211.85    351.64 o 
  -2   1   7       12.50        6.26     40.87 o 
  -1   1   7    20331.03    19934.90    264.45 o 
   0   1   7     2107.46     2068.00    116.25 o 
   1   1   7       38.90       25.13     50.93 o 
   2   1   7       66.87       93.40     24.87 o 
   3   1   7    15513.43    16000.91    295.37 o 
   4   1   7      341.10      257.39    100.35 o 
   5   1   7       68.73       24.57     85.07 o 
   6   1   7      372.16      293.73     57.47 o 
   7   1   7     2507.14     2643.76    189.15 o 
   8   1   7       65.93       78.23    117.06 o 
   9   1   7      320.99      326.49    193.29 o 
  10   1   7       48.88      -62.92    213.96 o 
 -12   2   7       39.67       37.47     85.63 o 
 -11   2   7      293.32      256.66    108.22 o 
 -10   2   7     1617.96     1457.11    121.82 o 
  -9   2   7     2212.10     2179.18    144.48 o 
  -8   2   7      115.94      140.25     31.75 o 
  -7   2   7     5635.04     5705.40    174.57 o 
  -6   2   7     1333.86     1357.80     87.59 o 
  -5   2   7     9418.55     9852.81    238.51 o 
  -4   2   7     3277.70     3225.15    213.91 o 
  -3   2   7    13791.97    14112.41    396.31 o 
  -2   2   7     2981.19     2860.80    151.53 o 
  -1   2   7     3266.52     3041.72    105.78 o 
   0   2   7     2079.28     2234.53    116.01 o 
   1   2   7    19985.56    20843.73    422.01 o 
   2   2   7      296.27      262.92     55.34 o 
   3   2   7      112.86      128.49     31.75 o 
   4   2   7     1353.19     1393.55    118.05 o 
   5   2   7     6882.35     7160.88    216.53 o 
   6   2   7       29.80        8.49     45.21 o 
   7   2   7      262.58      130.36     68.01 o 
   8   2   7      127.18      178.07    112.59 o 
   9   2   7     1198.59     1370.02    188.36 o 
  10   2   7        0.25     -130.35    178.97 o 
 -12   3   7      234.80      208.36    107.88 o 
 -11   3   7     1260.08     1299.59    199.10 o 
 -10   3   7        2.36      -32.52     46.23 o 
  -9   3   7      906.28      911.11     99.97 o 
  -8   3   7     1633.38     1526.79    106.90 o 
  -7   3   7     2504.23     2524.71    125.53 o 
  -6   3   7      254.61      192.96     51.01 o 
  -5   3   7     6445.08     6468.22    309.34 o 
  -4   3   7     1219.11     1052.42     95.41 o 
  -3   3   7     4598.43     4867.41    156.69 o 
  -2   3   7      120.63      157.77     38.96 o 
  -1   3   7    17322.62    16953.96    372.17 o 
   0   3   7     8197.40     8471.89    239.40 o 
   1   3   7     1325.90     1225.52    125.63 o 
   2   3   7      483.84      522.97     62.85 o 
   3   3   7    11091.14    10870.10    255.20 o 
   4   3   7     2418.22     2341.43    123.02 o 
   5   3   7       63.80       34.11     28.71 o 
   6   3   7     2342.58     2247.37    134.03 o 
   7   3   7     3161.87     3449.89    232.37 o 
   8   3   7      309.84      259.25    143.98 o 
   9   3   7      202.86      319.04    100.72 o 
  10   3   7      305.03      341.30    168.79 o 
 -12   4   7      106.04      124.49     81.20 o 
 -11   4   7      387.45      468.15    134.47 o 
 -10   4   7     1948.30     1791.74    142.53 o 
  -9   4   7     2423.78     2345.15    162.16 o 
  -8   4   7        0.57      -49.54     55.45 o 
  -7   4   7     2178.25     2024.53    131.89 o 
  -6   4   7     8215.32     8422.42    343.78 o 
  -5   4   7     2752.96     2835.17    224.57 o 
  -4   4   7     1315.31     1220.60     92.55 o 
  -3   4   7    17052.06    17336.80    289.94 o 
  -2   4   7    10047.87    10046.15    244.19 o 
  -1   4   7      661.30      714.83    157.15 o 
   0   4   7     3700.42     3886.99    247.76 o 
   1   4   7     9747.34     7057.18    965.11 o 
   2   4   7     2640.33     2582.52    147.91 o 
   3   4   7      197.80      123.26     54.88 o 
   4   4   7     3573.28     3716.88    130.53 o 
   5   4   7     3454.21     3517.76    161.25 o 
   6   4   7      181.37      194.09     54.02 o 
   7   4   7       32.76      104.84     65.70 o 
   8   4   7      663.01      726.35    153.34 o 
   9   4   7      476.02      661.85    169.19 o 
  10   4   7        5.15       90.64    123.09 o 
 -12   5   7      645.71      406.35    158.34 o 
 -11   5   7      337.16      306.79    111.35 o 
 -10   5   7       87.38        4.34     95.43 o 
  -9   5   7      429.26      291.02     80.02 o 
  -8   5   7     3761.75     3553.36    262.49 o 
  -7   5   7     2590.63     2299.56    182.01 o 
  -6   5   7      382.44      318.67     84.77 o 
  -5   5   7     1060.48     1020.93    131.16 o 
  -4   5   7     8017.84     7765.49    328.54 o 
  -3   5   7     2548.50     2547.89    147.45 o 
  -2   5   7     1937.56     2042.06    130.60 o 
  -1   5   7    13040.99    12866.39    746.91 o 
   0   5   7    11636.55    11679.06    436.10 o 
   1   5   7     4117.99     3975.12    382.69 o 
   2   5   7     2989.56     2884.58    250.53 o 
   3   5   7     2776.17     2664.91    188.32 o 
   4   5   7     2580.81     2654.92    114.01 o 
   5   5   7        3.44       50.79     44.64 o 
   6   5   7     2734.24     2868.44    156.78 o 
   7   5   7     2115.10     2190.76    159.13 o 
   8   5   7      187.47      186.24    127.93 o 
   9   5   7       44.36      126.02    151.21 o 
  10   5   7      467.35      600.40    246.34 o 
 -12   6   7      133.75      123.40    175.96 o 
 -11   6   7      193.30      156.05    112.99 o 
 -10   6   7     1418.67     1457.30    194.83 o 
  -9   6   7     1359.56     1296.13    187.89 o 
  -8   6   7        0.71      -28.44    221.30 o 
  -7   6   7      139.15      141.23     71.33 o 
  -6   6   7     8826.57     8527.00    419.14 o 
  -5   6   7      312.53      248.99     84.32 o 
  -4   6   7      159.44      208.86     62.17 o 
  -3   6   7     7965.21     8428.15    915.77 o 
  -2   6   7     9986.06    10615.78    427.96 o 
  -1   6   7     1078.60     1056.47     90.73 o 
   0   6   7     6283.70     5479.96    392.69 o 
   1   6   7     1941.39     1871.87    189.56 o 
   2   6   7    10141.09     9691.72    480.18 o 
   3   6   7       90.01       79.61     55.19 o 
   4   6   7     4228.56     4315.89    195.78 o 
   5   6   7     1045.12      954.91    111.16 o 
   6   6   7     1193.57     1124.92    104.60 o 
   7   6   7        4.16     -153.32    343.71 o 
   8   6   7     1611.32     1710.94    220.36 o 
   9   6   7      149.56      282.06    206.50 o 
  10   6   7       19.10      272.02    190.55 o 
 -12   7   7      904.44     1652.11    371.63 o 
 -11   7   7       47.51       78.18    267.98 o 
 -10   7   7      228.54      268.09    114.76 o 
  -9   7   7       71.82      189.53    107.25 o 
  -8   7   7     5677.51     5794.68    435.12 o 
  -7   7   7     1376.08     1118.00    145.91 o 
  -6   7   7      616.89      479.55    116.51 o 
  -5   7   7       93.74       82.53     76.15 o 
  -4   7   7    17642.86    17386.50    683.90 o 
  -3   7   7      745.27      469.56    195.33 o 
  -2   7   7     3703.00     3772.30    222.69 o 
  -1   7   7     2162.58     2236.74    156.68 o 
   0   7   7     9978.53    10060.00    236.78 o 
   1   7   7       11.20      105.73     86.60 o 
   2   7   7     6925.56     6937.16    291.57 o 
   3   7   7      476.56      432.81     71.21 o 
   4   7   7     2193.52     2197.97    154.28 o 
   5   7   7       48.37       30.58     44.30 o 
   6   7   7     1901.95     1982.67    144.71 o 
   7   7   7      380.93      355.66    127.54 o 
   8   7   7       86.88      136.06    382.03 o 
   9   7   7        1.66      196.54    261.29 o 
 -12   8   7      212.31      769.67    277.84 o 
 -11   8   7        0.23     -332.16    738.55 o 
 -10   8   7     1425.59     1690.02    207.99 o 
  -9   8   7       17.95      -38.43     89.53 o 
  -8   8   7        7.62      -50.99    100.20 o 
  -7   8   7       11.16      -89.02    131.66 o 
  -6   8   7     9139.11     8884.15    640.97 o 
  -5   8   7      644.37      545.93    118.83 o 
  -4   8   7       69.52       10.58    140.30 o 
  -3   8   7       10.93      -77.44    185.08 o 
  -2   8   7    12165.79    13740.88    861.25 o 
  -1   8   7     1006.36      972.14    228.43 o 
   0   8   7     1867.03     1783.11    113.45 o 
   1   8   7       22.32       -0.36     46.75 o 
   2   8   7    10085.10    10886.88    371.78 o 
   3   8   7      187.90      109.83    125.74 o 
   4   8   7     3278.17     3272.72    180.31 o 
   5   8   7       99.81       54.14     47.09 o 
   6   8   7     1414.29     1340.20    144.47 o 
   7   8   7       26.86       16.12     87.47 o 
   8   8   7     1813.27     2241.76    208.04 o 
   9   8   7       54.66      174.95    172.51 o 
 -12   9   7      724.95     1177.02    334.73 o 
 -11   9   7        3.54      240.40    236.42 o 
 -10   9   7      255.34      186.18     91.35 o 
  -9   9   7       19.41      -87.31    109.07 o 
  -8   9   7     4309.30     4422.25    339.92 o 
  -7   9   7       16.70       -0.78    152.11 o 
  -6   9   7       66.73       27.82    156.18 o 
  -5   9   7        7.62     -215.79    215.79 o 
  -4   9   7    16642.37    17769.67    821.19 o 
  -3   9   7      121.29      -39.57    157.62 o 
  -2   9   7     1821.41     1618.96    211.28 o 
  -1   9   7      143.79       18.41     91.47 o 
   0   9   7     5077.23     5435.67    359.29 o 
   1   9   7      476.36      344.74     68.22 o 
   2   9   7     8963.74     8752.41    338.27 o 
   3   9   7       91.06       98.93     62.93 o 
   4   9   7     2564.79     2458.77    179.01 o 
   5   9   7      100.68       80.61     77.40 o 
   6   9   7     1770.62     1719.65    168.07 o 
   7   9   7       94.92       82.09     74.65 o 
   8   9   7      148.38      128.27     93.94 o 
   9   9   7       16.72      388.00    205.62 o 
 -11  10   7       80.29       30.22    178.35 o 
 -10  10   7     1607.97     1509.67    197.16 o 
  -9  10   7      332.93      218.16    109.10 o 
  -8  10   7       60.41      -40.77    122.97 o 
  -7  10   7      625.61      346.43    123.28 o 
  -6  10   7     6707.78     6511.26    451.48 o 
  -5  10   7       82.98     -199.23    199.23 o 
  -4  10   7      251.84      173.65     92.46 o 
  -3  10   7     2659.81     2504.20    287.05 o 
  -2  10   7     9344.09     9858.78    541.14 o 
  -1  10   7       58.54      -59.32     88.09 o 
   0  10   7     1877.97     1808.82    213.08 o 
   1  10   7      245.41      183.72     77.56 o 
   2  10   7     5255.62     5209.38    271.54 o 
   3  10   7      519.80      559.05     95.62 o 
   4  10   7     2431.28     2367.05    182.94 o 
   5  10   7      118.06      165.82     60.99 o 
   6  10   7      956.47     1020.27    132.71 o 
   7  10   7      216.97      134.77     92.41 o 
   8  10   7      932.24     1116.51    187.11 o 
 -11  11   7       35.32      -67.75    228.22 o 
 -10  11   7      152.47     -110.85    138.01 o 
  -9  11   7      255.10       38.86    126.50 o 
  -8  11   7     2875.71     2968.97    364.23 o 
  -7  11   7      585.92      533.22    156.51 o 
  -6  11   7       47.75     -113.44    158.96 o 
  -5  11   7      490.47      206.30    131.27 o 
  -4  11   7     7571.02     7481.06    529.69 o 
  -3  11   7       29.46      -35.91    135.20 o 
  -2  11   7      835.64      748.47    159.74 o 
  -1  11   7     1753.12     1736.80    275.61 o 
   0  11   7     7666.81     7716.39    892.28 o 
   1  11   7        9.34       45.55     67.70 o 
   2  11   7     1742.20     1578.36    158.45 o 
   3  11   7      957.54      999.70    124.94 o 
   4  11   7     1981.53     1974.93    170.84 o 
   5  11   7      168.61      212.95     73.59 o 
   6  11   7     1520.13     1704.87    177.09 o 
   7  11   7      540.56      642.73    146.67 o 
   8  11   7      217.14      317.88    121.48 o 
 -11  12   7      118.68     -244.75    276.91 o 
 -10  12   7     1089.91      850.62    212.49 o 
  -9  12   7      679.06      350.29    150.59 o 
  -8  12   7      461.02      305.36    133.69 o 
  -7  12   7      818.29      909.84    302.45 o 
  -6  12   7     2604.67     2527.97    444.16 o 
  -5  12   7      210.61      118.11    121.08 o 
  -4  12   7      595.98      385.46    184.51 o 
  -3  12   7     2705.11     2690.69    306.52 o 
  -2  12   7     6787.76     6638.50    451.89 o 
  -1  12   7       23.08       61.76     75.44 o 
   0  12   7     1573.42     1603.26    214.38 o 
   1  12   7     2876.13     2854.79    263.50 o 
   2  12   7     1610.75     1872.56    203.88 o 
   3  12   7      134.39      169.95     75.03 o 
   4  12   7     1585.16     1626.15    158.07 o 
   5  12   7      988.78     1131.87    148.72 o 
   6  12   7      616.73      750.53    126.26 o 
   7  12   7      209.45      359.04    129.79 o 
   8  12   7      266.56      297.99    148.34 o 
 -10  13   7       56.37     -237.35    260.72 o 
  -9  13   7      511.53      848.57    352.10 o 
  -8  13   7     1277.78      966.07    351.80 o 
  -7  13   7     1266.34     1603.54    387.22 o 
  -6  13   7       73.27      278.58    219.78 o 
  -5  13   7     2228.06     1988.22    384.03 o 
  -4  13   7     1563.88     1312.57    286.96 o 
  -3  13   7      196.12      228.32    152.81 o 
  -2  13   7      403.57      393.98    252.93 o 
  -1  13   7     4779.17     4581.44    503.06 o 
   0  13   7     5431.81     5344.47    378.20 o 
   1  13   7       10.05      131.76     99.54 o 
   2  13   7      147.10       95.24    114.40 o 
   3  13   7     1916.80     2004.13    180.99 o 
   4  13   7     1163.36     1261.73    125.58 o 
   5  13   7      186.84      189.33    119.45 o 
   6  13   7      696.67      727.96    155.02 o 
   7  13   7      453.97      521.60    142.38 o 
   8  13   7      193.03      224.11    137.39 o 
  -9  14   7      471.76      576.67    254.09 o 
  -8  14   7      157.83      248.06    271.04 o 
  -7  14   7     1000.63     1299.44    360.06 o 
  -6  14   7     1190.59     1434.90    346.54 o 
  -5  14   7     1229.93     1153.08    299.00 o 
  -4  14   7       72.57      106.49    133.84 o 
  -3  14   7     2630.59     2644.49    389.67 o 
  -2  14   7     3520.95     3029.29    390.80 o 
  -1  14   7      149.76      294.15    158.23 o 
   0  14   7       64.31      204.77    112.15 o 
   1  14   7     3811.27     3622.18    305.48 o 
   2  14   7      732.49      841.29    158.14 o 
   3  14   7        2.83       73.65    110.39 o 
   4  14   7      393.63      465.23    143.90 o 
   5  14   7     1710.11     1666.47    223.25 o 
   6  14   7      295.07      390.93    123.62 o 
   7  14   7       54.52       70.43     94.83 o 
  -9  15   7      339.69      303.80    261.43 o 
  -8  15   7      290.21      378.88    227.23 o 
  -7  15   7      815.12     1298.92    378.97 o 
  -6  15   7       56.71      452.80    274.76 o 
  -5  15   7     3423.46     3149.49    485.91 o 
  -4  15   7      517.35      522.78    251.61 o 
  -3  15   7      570.96      661.87    243.62 o 
  -2  15   7        3.37      232.91    175.62 o 
  -1  15   7     4054.52     4267.04    454.50 o 
   0  15   7      919.81      833.39    194.72 o 
   1  15   7       48.49       41.27     86.72 o 
   2  15   7       24.52      -28.00     90.34 o 
   3  15   7     3391.07     3897.01    368.26 o 
   4  15   7      334.00      547.50    171.19 o 
   5  15   7      113.23      165.71    157.27 o 
   6  15   7       65.17      137.14    108.97 o 
  -9  16   7      348.42      320.26    234.91 o 
  -8  16   7        9.82     -216.17    243.24 o 
  -7  16   7     1127.48     1040.54    359.65 o 
  -6  16   7      130.10      337.40    224.86 o 
  -5  16   7     1504.86     2011.69    420.39 o 
  -4  16   7       93.08      551.07    244.73 o 
  -3  16   7     2361.23     2368.28    387.45 o 
  -2  16   7      132.28      189.31    150.30 o 
  -1  16   7      356.22      376.29    170.78 o 
   0  16   7       16.98       61.17    107.15 o 
   1  16   7     3332.12     3291.07    390.98 o 
   2  16   7      675.63      709.00    194.47 o 
   3  16   7       31.16       -6.21    106.97 o 
   4  16   7        0.53       15.64     94.67 o 
   5  16   7     1430.87     1563.64    278.00 o 
  -8  17   7        3.65       58.37    247.52 o 
  -7  17   7      709.84      782.19    312.68 o 
  -6  17   7       70.80      -36.56    160.02 o 
  -5  17   7     2444.29     2549.17    452.03 o 
  -4  17   7       63.46      110.38    146.37 o 
  -3  17   7     1090.26     1184.83    282.01 o 
  -2  17   7      156.67       32.71    119.35 o 
  -1  17   7     2408.86     2385.67    364.66 o 
   0  17   7       18.14       86.87    132.46 o 
   1  17   7        5.10      174.70    139.06 o 
   2  17   7       23.53      195.94    148.74 o 
   3  17   7     2388.79     2531.75    353.95 o 
   4  17   7       56.31       36.48    107.36 o 
  -6  18   7       12.09      341.40    236.92 o 
  -5  18   7      490.14      514.43    231.17 o 
  -4  18   7      283.14      304.22    205.24 o 
  -3  18   7     1865.02     1927.27    361.82 o 
  -2  18   7      117.78      451.98    213.59 o 
  -1  18   7      384.80      427.08    190.98 o 
   0  18   7      243.90      295.21    161.97 o 
   1  18   7     2244.45     2341.12    356.15 o 
   2  18   7       70.41        6.35    107.57 o 
   3  18   7       10.39      -61.71    111.84 o 
  -5  19   7      669.79     1026.62    318.17 o 
  -4  19   7      101.54      300.80    233.74 o 
  -3  19   7      448.57      709.35    273.24 o 
  -2  19   7      332.36      485.42    229.08 o 
  -1  19   7     1511.66     2154.44    364.22 o 
   0  19   7      153.01      397.19    208.66 o 
   1  19   7      185.43      282.18    152.94 o 
   2  19   7      118.82      156.25    114.30 o 
  -2  20   7      331.51      930.38    290.95 o 
  -1  20   7      466.97      817.92    277.04 o 
   0  20   7      244.70      129.59    149.27 o 
 -12   0   8      724.01      778.22    227.02 o 
 -10   0   8      950.43     1167.62    185.24 o 
  -8   0   8     3288.37     3353.18    167.19 o 
  -6   0   8       36.42       71.31     54.89 o 
  -4   0   8    18365.54    19725.47    840.98 o 
  -2   0   8     2874.28     2532.94    522.34 o 
   0   0   8    12055.85    12261.10    509.35 o 
   2   0   8     1587.18     1308.12    165.36 o 
   4   0   8    10025.44    10796.45   1105.23 o 
   6   0   8      703.33      588.14    130.25 o 
   8   0   8     1029.84      757.49    481.99 o 
 -12   1   8      976.02     1194.48    190.29 o 
 -11   1   8       15.17       21.11     78.90 o 
 -10   1   8     1712.24     1724.71    153.68 o 
  -9   1   8      330.06      290.37     75.75 o 
  -8   1   8     1217.65     1217.05     78.68 o 
  -7   1   8        1.63       31.74     25.77 o 
  -6   1   8    15631.30    16234.73    262.31 o 
  -5   1   8       25.20       57.31     42.49 o 
  -4   1   8      249.79      273.85     69.66 o 
  -3   1   8      995.12      923.40    129.28 o 
  -2   1   8    19536.66    19165.55    941.56 o 
  -1   1   8      708.16      596.77     48.89 o 
   0   1   8     2077.42     1840.03    121.82 o 
   1   1   8      114.13       87.67     50.48 o 
   2   1   8    15273.68    14935.66    270.93 o 
   3   1   8      427.97      316.35     79.33 o 
   4   1   8     1477.80     1382.60    154.05 o 
   5   1   8      436.91      327.02     73.24 o 
   6   1   8     1987.72     1911.10    190.06 o 
   7   1   8       65.02       31.13     88.68 o 
   8   1   8      882.59      814.13    214.40 o 
   9   1   8       57.78     -253.32    390.21 o 
 -12   2   8      616.40      651.05    147.17 o 
 -11   2   8      269.71      301.24     88.23 o 
 -10   2   8     1031.19     1164.92    132.73 o 
  -9   2   8      172.01      356.92     96.90 o 
  -8   2   8     4338.82     4425.21    149.29 o 
  -7   2   8      899.57      909.19     70.09 o 
  -6   2   8      419.83      399.67     45.19 o 
  -5   2   8     1270.21     1326.18    141.97 o 
  -4   2   8    12378.76    12702.67    577.15 o 
  -3   2   8      962.14      947.76     94.05 o 
  -2   2   8       93.84       94.16     25.77 o 
  -1   2   8     3199.90     3125.31    118.75 o 
   0   2   8    14668.23    14865.60    329.50 o 
   1   2   8      204.81      218.97     86.87 o 
   2   2   8      829.56      721.73     92.25 o 
   3   2   8      994.04      992.04     76.68 o 
   4   2   8     6959.05     7511.27    333.87 o 
   5   2   8      107.64      164.52     66.39 o 
   6   2   8      716.43      765.70     82.34 o 
   7   2   8      187.41      205.68    103.88 o 
   8   2   8      809.15      609.30    265.39 o 
   9   2   8        0.50     -317.70    409.92 o 
 -12   3   8      492.39      440.02    122.80 o 
 -11   3   8       27.58       21.01     64.57 o 
 -10   3   8     1588.75     1688.07    180.80 o 
  -9   3   8     1679.42     1785.63    193.97 o 
  -8   3   8     1011.34     1028.24     85.15 o 
  -7   3   8       28.13       32.09     29.34 o 
  -6   3   8     5723.61     5766.36    206.36 o 
  -5   3   8      610.67      591.54     90.59 o 
  -4   3   8      766.51      783.70    102.32 o 
  -3   3   8     4168.28     4489.71    215.66 o 
  -2   3   8    13609.94    14153.43    351.31 o 
  -1   3   8     3573.92     3445.85    128.69 o 
   0   3   8       17.03       42.48     31.10 o 
   1   3   8     1390.64     1129.65    203.73 o 
   2   3   8     8161.79     8100.06    208.08 o 
   3   3   8     1441.00     1408.48    110.73 o 
   4   3   8     1446.55     1462.35    100.67 o 
   5   3   8     1909.09     1841.27    151.66 o 
   6   3   8     1667.39     1653.83    116.49 o 
   7   3   8       19.43       50.64    112.37 o 
   8   3   8      702.67      884.27    200.37 o 
   9   3   8      500.64      611.62    377.94 o 
 -12   4   8      244.60      220.06     98.60 o 
 -11   4   8      973.93     1010.40    185.09 o 
 -10   4   8      937.26      952.66    139.43 o 
  -9   4   8      291.20      237.53     77.13 o 
  -8   4   8     3689.27     3450.46    182.44 o 
  -7   4   8     4211.88     4139.09    166.41 o 
  -6   4   8     1235.23     1189.61    136.58 o 
  -5   4   8     2423.02     2181.87    179.30 o 
  -4   4   8     7279.25     7540.43    237.67 o 
  -3   4   8     1676.27     1617.74    116.08 o 
  -2   4   8      246.50      282.95     53.60 o 
  -1   4   8     9119.26     9266.24    468.04 o 
   0   4   8    10827.08    11432.62    468.68 o 
   1   4   8     1745.39     1648.55    186.40 o 
   2   4   8      495.28      447.46     89.75 o 
   3   4   8     3076.30     3192.31    168.06 o 
   4   4   8     1847.50     1758.62    106.43 o 
   5   4   8        9.87       38.78     54.49 o 
   6   4   8      921.98      915.53     91.44 o 
   7   4   8      899.34     1060.43    206.98 o 
   8   4   8      442.73      368.78    157.96 o 
   9   4   8       12.22      179.74    129.59 o 
 -12   5   8       76.17       35.31    122.84 o 
 -11   5   8       16.74      -70.42     96.31 o 
 -10   5   8     1082.07      902.89    134.35 o 
  -9   5   8     2331.03     2197.35    223.99 o 
  -8   5   8      570.71      393.56     61.60 o 
  -7   5   8      782.38      642.10     80.54 o 
  -6   5   8     1062.20     1013.99    133.74 o 
  -5   5   8     5754.03     5717.31    318.85 o 
  -4   5   8      510.03      599.35     59.32 o 
  -3   5   8     3530.39     3560.72    149.68 o 
  -2   5   8     7037.45     6899.48    410.10 o 
  -1   5   8     4142.21     4442.92    481.45 o 
   0   5   8      561.37      562.74    105.77 o 
   1   5   8     5703.27     5568.78    343.97 o 
   2   5   8     3425.87     3193.92    240.53 o 
   3   5   8      534.34      391.13     57.92 o 
   4   5   8      732.67      704.98     68.69 o 
   5   5   8     3504.67     3673.95    209.14 o 
   6   5   8     1796.25     1909.59    146.31 o 
   7   5   8        2.89      203.15    128.23 o 
   8   5   8      116.86      304.34    149.89 o 
   9   5   8      662.92      983.02    359.87 o 
 -12   6   8       28.94      207.44    121.07 o 
 -11   6   8     1369.82     1398.01    222.26 o 
 -10   6   8      248.62      148.99    120.51 o 
  -9   6   8       94.98      -88.95    113.57 o 
  -8   6   8     1401.02     1167.17    123.92 o 
  -7   6   8     4368.42     4233.06    307.59 o 
  -6   6   8     1045.03      920.12    142.13 o 
  -5   6   8     3467.81     3346.12    243.56 o 
  -4   6   8     2410.13     2156.67    172.30 o 
  -3   6   8     6047.53     6298.79    304.55 o 
  -2   6   8        2.45      -42.26     58.78 o 
  -1   6   8     3829.08     3172.09    635.96 o 
   0   6   8     5423.54     5181.23    292.35 o 
   1   6   8     1526.31     1497.11    182.38 o 
   2   6   8      384.48      308.11     49.51 o 
   3   6   8     5589.10     5593.03    208.76 o 
   4   6   8      409.23      309.37     54.41 o 
   5   6   8      368.55       88.25     96.60 o 
   6   6   8      407.21      584.94    106.81 o 
   7   6   8     2011.82     2244.19    194.89 o 
   8   6   8      180.88        7.68    760.70 o 
   9   6   8       31.24     -122.38    712.19 o 
 -12   7   8       22.12      181.53    191.68 o 
 -11   7   8        0.53       -5.84    154.27 o 
 -10   7   8       92.71      302.55    172.49 o 
  -9   7   8     2578.48     2733.77    275.43 o 
  -8   7   8      155.45      133.80    149.86 o 
  -7   7   8     1877.79     1562.34    221.83 o 
  -6   7   8       29.69       98.63     67.45 o 
  -5   7   8    10853.90    10636.27    491.11 o 
  -4   7   8       41.52       62.98    110.71 o 
  -3   7   8     4718.77     4589.29    647.60 o 
  -2   7   8     1255.28      981.79    335.98 o 
  -1   7   8     3100.92     2876.95    150.24 o 
   0   7   8      184.83      188.38     78.56 o 
   1   7   8    11102.70    11403.78    483.04 o 
   2   7   8     1129.00     1010.82    111.48 o 
   3   7   8      280.42      351.95    122.82 o 
   4   7   8       26.70       53.74     99.07 o 
   5   7   8     3829.95     4131.18    392.81 o 
   6   7   8      237.17      200.66     78.53 o 
   7   7   8        7.12      137.92    113.08 o 
   8   7   8        1.97       93.04    340.74 o 
   9   7   8      524.44     1128.39    290.98 o 
 -12   8   8        1.24      308.74    194.21 o 
 -11   8   8     1158.69     1090.93    327.68 o 
 -10   8   8        2.08       87.08    120.25 o 
  -9   8   8      130.10       58.73    132.65 o 
  -8   8   8       47.91      -47.28    141.69 o 
  -7   8   8     3394.77     3073.62    325.75 o 
  -6   8   8      249.01      238.50    100.81 o 
  -5   8   8     2430.64     2133.57    419.39 o 
  -4   8   8       21.87     -140.08    140.08 o 
  -3   8   8     8881.33     8859.28    970.39 o 
  -2   8   8      153.68      -68.70    258.05 o 
  -1   8   8     3405.91     3208.50    583.70 o 
   0   8   8     1954.33     1735.97    431.01 o 
   1   8   8     2246.41     2088.75    226.07 o 
   2   8   8       15.95       50.29     87.34 o 
   3   8   8     7503.32     7266.02    300.94 o 
   4   8   8      140.92       87.98     79.78 o 
   5   8   8      848.81      672.38    203.85 o 
   6   8   8        1.01      -52.66     62.64 o 
   7   8   8     2043.39     1891.93    215.93 o 
   8   8   8       35.36     -143.60    405.11 o 
 -12   9   8       16.90      152.02    154.73 o 
 -11   9   8        7.22      -76.86    163.86 o 
 -10   9   8       84.10       62.46    103.42 o 
  -9   9   8     2287.70     2181.01    345.53 o 
  -8   9   8       19.04     -349.34    512.52 o 
  -7   9   8     1021.78      712.67    191.44 o 
  -6   9   8        5.40       -9.47    162.10 o 
  -5   9   8     7106.89     6493.48    723.25 o 
  -4   9   8      233.76      206.97    192.44 o 
  -3   9   8     5304.79     5034.08    791.63 o 
  -2   9   8      113.76      -77.33    217.26 o 
  -1   9   8     2758.45     2652.03    283.81 o 
   0   9   8        6.87     -130.41    130.41 o 
   1   9   8     9422.93     9343.50    365.15 o 
   2   9   8        9.19      -50.89     57.07 o 
   3   9   8     1017.09      895.95    109.11 o 
   4   9   8      202.84      189.07     70.04 o 
   5   9   8     2245.17     2147.74    281.47 o 
   6   9   8       40.70       46.15     59.81 o 
   7   9   8        8.99       31.76     91.73 o 
   8   9   8       75.66       51.30    211.16 o 
 -11  10   8      820.69      689.86    266.94 o 
 -10  10   8        7.33      -19.22    138.84 o 
  -9  10   8       58.36      -62.67    153.96 o 
  -8  10   8      581.59      363.16    291.62 o 
  -7  10   8     2846.12     2570.33    328.28 o 
  -6  10   8       23.48     -282.03    282.03 o 
  -5  10   8     1351.28      882.52    172.82 o 
  -4  10   8      890.38      376.47    157.62 o 
  -3  10   8     6726.27     7007.07    527.80 o 
  -2  10   8     1128.76      851.79    171.35 o 
  -1  10   8     5790.48     5485.19    414.91 o 
   0  10   8      644.58      619.81    160.99 o 
   1  10   8     3171.05     3000.15    276.48 o 
   2  10   8      404.46      437.54     93.57 o 
   3  10   8     4557.53     4480.79    253.68 o 
   4  10   8       12.74       40.42     54.27 o 
   5  10   8      239.32      366.63    137.34 o 
   6  10   8      252.64      267.09     80.89 o 
   7  10   8     1306.88     1404.96    199.04 o 
   8  10   8        3.25      182.43    273.36 o 
 -11  11   8       20.95     -161.67    223.85 o 
 -10  11   8      251.51      -89.02    175.35 o 
  -9  11   8     1509.21     1016.36    245.88 o 
  -8  11   8      131.98      -62.20    155.05 o 
  -7  11   8      287.03       92.16    237.83 o 
  -6  11   8      230.54      -56.20    260.70 o 
  -5  11   8     3167.47     2402.63    328.65 o 
  -4  11   8      270.43       40.23    140.21 o 
  -3  11   8     2794.81     2731.80    326.87 o 
  -2  11   8     1547.74     1229.35    207.38 o 
  -1  11   8     4045.22     4172.92    358.01 o 
   0  11   8       58.17      133.85     87.93 o 
   1  11   8     3225.41     3045.12    283.06 o 
   2  11   8      882.69      926.85    125.62 o 
   3  11   8      962.81      894.23    126.79 o 
   4  11   8      111.38       99.85     59.64 o 
   5  11   8     2160.47     2266.17    201.84 o 
   6  11   8      214.27      338.06     96.95 o 
   7  11   8       85.95      112.28     97.74 o 
   8  11   8      167.69      215.66    136.63 o 
 -11  12   8      520.57       85.98    232.71 o 
 -10  12   8       40.60     -264.21    264.21 o 
  -9  12   8        2.84     -211.71    211.71 o 
  -8  12   8      962.95      613.40    294.39 o 
  -7  12   8     2835.23     2950.71    540.89 o 
  -6  12   8      104.50      -26.28    161.39 o 
  -5  12   8      449.29      326.90    181.57 o 
  -4  12   8     2413.23     1997.20    291.30 o 
  -3  12   8     3020.22     2994.05    344.43 o 
  -2  12   8      574.94      413.67    137.37 o 
  -1  12   8     4050.30     3795.90    351.33 o 
   0  12   8     3295.01     3122.83    405.81 o 
   1  12   8     1636.91     1800.66    220.81 o 
   2  12   8      453.41      452.56    116.82 o 
   3  12   8     1766.88     1721.84    168.04 o 
   4  12   8      356.41      375.58     90.79 o 
   5  12   8       15.63      144.15     80.71 o 
   6  12   8      542.19      676.42    222.89 o 
   7  12   8      614.78      751.08    164.61 o 
 -10  13   8      319.16     -229.48    372.24 o 
  -9  13   8      676.60      708.35    295.27 o 
  -8  13   8       68.32       -9.42    177.78 o 
  -7  13   8        3.45       23.28    179.02 o 
  -6  13   8     2072.39     1870.77    410.01 o 
  -5  13   8      983.54      968.45    293.61 o 
  -4  13   8        1.05       21.88    134.44 o 
  -3  13   8      549.94      567.15    152.27 o 
  -2  13   8     3285.10     3009.95    333.71 o 
  -1  13   8     3060.91     2977.73    314.15 o 
   0  13   8      399.96      585.29    150.28 o 
   1  13   8      416.71      520.17    147.98 o 
   2  13   8     1622.71     1732.00    212.86 o 
   3  13   8      461.09      562.73    112.26 o 
   4  13   8      491.46      545.52    104.26 o 
   5  13   8     1069.58     1069.56    150.90 o 
   6  13   8      373.31      555.28    148.07 o 
   7  13   8      112.80      120.05    101.80 o 
 -10  14   8      112.18     -566.70    566.70 o 
  -9  14   8        9.51      -95.17    274.65 o 
  -8  14   8      914.25      740.17    312.51 o 
  -7  14   8     1574.18     1551.87    420.48 o 
  -6  14   8      190.07      253.99    227.67 o 
  -5  14   8       41.60      163.38    176.86 o 
  -4  14   8     2866.16     3038.42    453.83 o 
  -3  14   8      766.51      835.27    242.65 o 
  -2  14   8       18.80      210.86    124.91 o 
  -1  14   8     1355.49     1546.94    248.22 o 
   0  14   8     3012.18     2885.16    304.62 o 
   1  14   8      931.85     1140.64    194.06 o 
   2  14   8      407.79      468.64    222.15 o 
   3  14   8      502.81      632.50    138.27 o 
   4  14   8     1443.91     1504.97    142.80 o 
   5  14   8       30.51       80.28    114.40 o 
   6  14   8      385.19      363.68    126.92 o 
  -9  15   8      199.93      115.30    287.85 o 
  -8  15   8       92.11       93.77    224.26 o 
  -7  15   8       27.20      250.93    230.49 o 
  -6  15   8     2849.78     2941.25    518.62 o 
  -5  15   8      491.67      833.82    303.56 o 
  -4  15   8      164.45      287.90    214.79 o 
  -3  15   8       15.03       29.97    144.33 o 
  -2  15   8     3121.80     3165.71    421.72 o 
  -1  15   8      575.23      714.87    233.36 o 
   0  15   8      627.58      832.63    222.21 o 
   1  15   8      105.31      114.70    119.47 o 
   2  15   8     1766.69     1991.55    290.59 o 
   3  15   8      387.85      575.21    171.50 o 
   4  15   8      542.94      775.25    188.89 o 
   5  15   8      127.99       89.73    211.35 o 
   6  15   8      234.43      323.26    284.81 o 
  -8  16   8      651.89      767.28    324.52 o 
  -7  16   8       85.64      371.32    249.03 o 
  -6  16   8      155.34      543.56    289.71 o 
  -5  16   8        6.97      446.83    251.36 o 
  -4  16   8     2762.74     3440.00    494.31 o 
  -3  16   8      209.88      377.36    225.99 o 
  -2  16   8       23.10      442.51    211.51 o 
  -1  16   8       18.04       30.60    130.85 o 
   0  16   8     2524.51     2389.87    353.04 o 
   1  16   8      255.05      171.16    131.04 o 
   2  16   8      259.05      393.30    153.13 o 
   3  16   8       19.78      198.64    135.13 o 
   4  16   8     1477.52     1414.06    269.22 o 
  -7  17   8        3.40      -85.61    231.86 o 
  -6  17   8     1908.83     2186.90    455.32 o 
  -5  17   8      210.51      645.80    284.53 o 
  -4  17   8       93.76      572.48    267.33 o 
  -3  17   8       23.99      114.88    165.69 o 
  -2  17   8     2373.98     1951.08    358.59 o 
  -1  17   8       18.98       43.14    139.33 o 
   0  17   8      217.56      262.47    162.43 o 
   1  17   8        2.04       79.64    116.39 o 
   2  17   8     1780.27     1935.71    311.90 o 
   3  17   8      154.81      176.94    122.09 o 
  -5  18   8       66.73      287.08    213.85 o 
  -4  18   8     2052.92     1907.25    412.70 o 
  -3  18   8       10.34       44.18    141.21 o 
  -2  18   8       43.33      281.44    206.54 o 
  -1  18   8      546.03      624.76    218.10 o 
   0  18   8     1567.34     1561.90    305.83 o 
   1  18   8       10.83      251.09    166.40 o 
   2  18   8      187.85      197.76    210.26 o 
  -3  19   8      233.01      457.35    264.23 o 
  -2  19   8     1607.39     1994.51    383.79 o 
  -1  19   8       17.77      502.79    233.93 o 
   0  19   8        8.91      442.16    203.16 o 
   1  19   8      153.43      377.38    206.11 o 
 -11   0   9      190.85      245.15    109.68 o 
  -9   0   9     2456.45     2390.87    255.76 o 
  -7   0   9       31.15       47.12     65.63 o 
  -5   0   9    11298.13    11351.42    581.90 o 
  -3   0   9      206.20      140.27     57.79 o 
  -1   0   9     6544.76     6755.88    426.56 o 
   1   0   9     2644.07     2603.49    311.06 o 
   3   0   9     5837.35     5379.01    793.54 o 
   5   0   9     2175.86     1609.52    359.44 o 
   7   0   9      695.97      368.66    207.74 o 
 -12   1   9        5.52       33.72    100.61 o 
 -11   1   9     1509.48     1813.29    156.43 o 
 -10   1   9       31.08       89.49     61.04 o 
  -9   1   9      371.56      475.00     87.62 o 
  -8   1   9       78.31      132.68     44.12 o 
  -7   1   9     8228.12     8394.85    273.14 o 
  -6   1   9       23.59       72.49     50.75 o 
  -5   1   9     1874.08     1718.95    139.03 o 
  -4   1   9      344.58      367.72     68.90 o 
  -3   1   9    16921.15    16501.62    780.16 o 
  -2   1   9        7.29        4.87     37.60 o 
  -1   1   9     3722.52     3632.61    176.47 o 
   0   1   9      413.47      437.40     73.85 o 
   1   1   9     4915.30     5023.12    327.08 o 
   2   1   9      195.50      225.47     70.52 o 
   3   1   9     5797.35     5942.64    211.85 o 
   4   1   9       43.82       80.35     48.60 o 
   5   1   9      796.90      721.06    153.89 o 
   6   1   9       17.75     -421.49    421.49 o 
   7   1   9     1269.08     1163.94    488.11 o 
   8   1   9      104.06     -488.93    488.93 o 
 -12   2   9       41.95       58.12     72.34 o 
 -11   2   9      158.43      249.18     87.08 o 
 -10   2   9      170.74      183.85     67.77 o 
  -9   2   9     2625.11     2780.55    225.71 o 
  -8   2   9     1790.02     1746.55    125.24 o 
  -7   2   9       17.77       78.75     51.73 o 
  -6   2   9      264.54      262.87     64.30 o 
  -5   2   9     8993.46     9275.86    327.31 o 
  -4   2   9      189.50      237.84     60.30 o 
  -3   2   9     1224.58     1187.96    199.37 o 
  -2   2   9     5052.62     4456.88    353.83 o 
  -1   2   9     9042.04     9110.76    382.11 o 
   0   2   9       11.12       -5.83     47.45 o 
   1   2   9     2631.25     2578.54    192.43 o 
   2   2   9      838.79      772.54    138.73 o 
   3   2   9     4150.60     4231.20    312.74 o 
   4   2   9      325.19      462.98    105.94 o 
   5   2   9     2533.94     2532.45    217.70 o 
   6   2   9      321.41      225.25    141.58 o 
   7   2   9      470.20     -107.35    198.96 o 
   8   2   9       63.18     -458.86   1294.75 o 
 -12   3   9       43.03      -49.19     86.86 o 
 -11   3   9      972.21     1018.77    141.52 o 
 -10   3   9      239.88      213.95     80.11 o 
  -9   3   9       39.04       44.36     61.25 o 
  -8   3   9     1042.87     1027.58    101.25 o 
  -7   3   9     6447.07     6223.74    253.29 o 
  -6   3   9      889.06      785.16     94.19 o 
  -5   3   9       39.92       20.67     57.64 o 
  -4   3   9     1339.78     1261.50    122.27 o 
  -3   3   9     6511.02     6508.86    189.17 o 
  -2   3   9       32.46       64.79     54.13 o 
  -1   3   9     1755.31     1676.79     92.48 o 
   0   3   9     2325.84     2280.59    164.12 o 
   1   3   9     4870.13     5079.33    319.75 o 
   2   3   9      194.20      201.86    134.83 o 
   3   3   9     2373.40     2420.51    226.19 o 
   4   3   9      755.38      771.83    116.71 o 
   5   3   9     1349.76     1361.68    204.72 o 
   6   3   9       44.41      127.36     96.38 o 
   7   3   9      876.85      630.54    415.64 o 
   8   3   9      476.51      452.63    483.79 o 
 -12   4   9      222.25      277.77    106.01 o 
 -11   4   9      105.35      132.66     91.88 o 
 -10   4   9      468.55      353.49     90.84 o 
  -9   4   9     2942.70     3053.77    249.77 o 
  -8   4   9     2006.82     1860.05    141.82 o 
  -7   4   9      110.64       66.80     66.92 o 
  -6   4   9     2051.69     1720.35    165.42 o 
  -5   4   9     5429.53     5615.32    289.28 o 
  -4   4   9      356.66      375.50     69.62 o 
  -3   4   9     1703.68     1634.59    113.14 o 
  -2   4   9    10036.04    11201.01    345.06 o 
  -1   4   9     8824.12     9605.80    499.49 o 
   0   4   9      232.42      241.30     98.06 o 
   1   4   9     1859.95     1624.85    183.60 o 
   2   4   9     3251.64     3040.92    262.07 o 
   3   4   9     1377.99     1296.97    160.26 o 
   4   4   9      332.54      408.74     94.61 o 
   5   4   9     1903.40     1999.43    352.15 o 
   6   4   9     1371.70     1586.55    188.99 o 
   7   4   9       92.18      354.71    431.16 o 
   8   4   9      127.26      312.43    433.55 o 
 -12   5   9       90.77        4.36    115.21 o 
 -11   5   9      358.34      479.41    134.75 o 
 -10   5   9      735.99      728.77    128.53 o 
  -9   5   9        6.64      -23.16     93.71 o 
  -8   5   9     1573.78     1380.90    138.67 o 
  -7   5   9     1487.84     1343.47    150.11 o 
  -6   5   9     2957.54     2696.34    213.13 o 
  -5   5   9        5.37      -53.29     55.38 o 
  -4   5   9     5093.20     5168.52    361.84 o 
  -3   5   9     1627.22     1725.32    215.69 o 
  -2   5   9      305.94      416.90    115.90 o 
  -1   5   9      422.88      400.07    157.30 o 
   0   5   9     7526.89     7663.99    348.46 o 
   1   5   9     5518.56     5411.51    342.67 o 
   2   5   9       15.66       52.43     72.86 o 
   3   5   9      280.44      208.07     71.46 o 
   4   5   9     2725.71     2733.47    363.46 o 
   5   5   9      999.18      757.34    334.33 o 
   6   5   9       56.06       76.81    159.64 o 
   7   5   9      588.08      -55.67    414.82 o 
   8   5   9      462.27       -1.10    500.64 o 
 -12   6   9      581.41      835.45    267.74 o 
 -11   6   9       42.53      147.77    198.88 o 
 -10   6   9      503.08      594.93    226.52 o 
  -9   6   9     1280.01     1201.90    174.72 o 
  -8   6   9     1251.24     1196.44    132.80 o 
  -7   6   9      169.33       81.73     72.12 o 
  -6   6   9     3904.65     3818.35    276.28 o 
  -5   6   9     1953.16     1765.62    163.19 o 
  -4   6   9     1972.69     1964.02    231.80 o 
  -3   6   9      521.98      371.44    105.67 o 
  -2   6   9     5857.33     5829.09    525.80 o 
  -1   6   9     3054.84     3208.26    425.09 o 
   0   6   9      419.24      286.69    103.86 o 
   1   6   9      909.03      645.29    173.92 o 
   2   6   9     5535.95     5770.09    382.73 o 
   3   6   9      485.10      318.91     79.79 o 
   4   6   9        4.49        7.40     74.16 o 
   5   6   9      451.02      409.97    266.82 o 
   6   6   9     1808.16     1573.59    243.78 o 
   7   6   9       15.40     -116.81    297.79 o 
   8   6   9      148.15     -356.00    509.17 o 
 -12   7   9      109.85      299.60    193.83 o 
 -11   7   9       33.28      120.50    248.89 o 
 -10   7   9     1515.05     1588.52    333.18 o 
  -9   7   9       23.44        6.09    242.91 o 
  -8   7   9     1391.57     1156.17    153.74 o 
  -7   7   9      367.56      312.88    109.90 o 
  -6   7   9     2126.14     2166.21    245.03 o 
  -5   7   9      182.58      309.58    195.98 o 
  -4   7   9    10082.03    10550.47    888.28 o 
  -3   7   9      352.97      204.48    119.28 o 
  -2   7   9     1236.78     1063.01    307.71 o 
  -1   7   9      199.61      149.09    156.28 o 
   0   7   9     9488.22     9222.20    403.09 o 
   1   7   9     1768.39     1691.85    195.03 o 
   2   7   9      193.75      240.35    100.29 o 
   3   7   9       28.12      125.97     58.83 o 
   4   7   9     4368.30     4493.21    311.66 o 
   5   7   9      197.12      250.15    264.23 o 
   6   7   9      154.70       80.81    112.93 o 
   7   7   9      175.77      111.82    196.19 o 
   8   7   9      407.62      160.46    267.68 o 
 -12   8   9      613.07     1000.93    301.56 o 
 -11   8   9       10.87      -52.62    155.45 o 
 -10   8   9      300.17      534.90    220.43 o 
  -9   8   9        6.66     -408.79   1171.24 o 
  -8   8   9      812.97      724.19    201.91 o 
  -7   8   9        7.60      -27.09     81.43 o 
  -6   8   9     3782.04     3693.18    313.64 o 
  -5   8   9      112.89       88.29    110.23 o 
  -4   8   9     3205.37     3443.51    535.37 o 
  -3   8   9       91.08      184.64    185.18 o 
  -2   8   9     5007.21     4461.79    728.77 o 
  -1   8   9       16.61     -111.47    280.75 o 
   0   8   9      143.03      464.47    204.18 o 
   1   8   9        4.48       61.95     88.69 o 
   2   8   9     7331.33     7262.94    396.27 o 
   3   8   9      234.89      289.10     79.24 o 
   4   8   9       40.51       48.71     80.14 o 
   5   8   9        0.51     -229.06    320.75 o 
   6   8   9     1709.02     1949.34    197.80 o 
   7   8   9       28.99      -45.40     78.67 o 
   8   8   9      108.40      151.31    255.62 o 
 -11   9   9       20.86     -148.87    154.43 o 
 -10   9   9     1449.17     1568.86    225.91 o 
  -9   9   9       89.54      -64.77    109.97 o 
  -8   9   9     1403.09     1111.98    228.71 o 
  -7   9   9        1.08      -85.62     96.45 o 
  -6   9   9     1762.55     1495.94    318.02 o 
  -5   9   9       92.53      145.02    137.45 o 
  -4   9   9     6243.27     6613.88    770.53 o 
  -3   9   9       37.59      -91.68    220.62 o 
  -2   9   9     2130.98     2108.25    530.34 o 
  -1   9   9      276.93     -236.92    312.23 o 
   0   9   9     5833.22     5962.01    432.66 o 
   1   9   9       30.17        9.27     82.65 o 
   2   9   9       12.62      -10.04     70.81 o 
   3   9   9        5.14       43.74     60.34 o 
   4   9   9     3813.24     3755.44    231.44 o 
   5   9   9        0.97        1.07    101.42 o 
   6   9   9      195.24      184.49     83.37 o 
   7   9   9       18.99      -14.06     67.89 o 
 -11  10   9       22.74     -144.74    237.38 o 
 -10  10   9      283.66      341.99    117.82 o 
  -9  10   9      394.40      323.66    196.61 o 
  -8  10   9     1291.08     1114.81    239.79 o 
  -7  10   9       35.22     -196.64    196.64 o 
  -6  10   9     2225.85     1829.63    273.95 o 
  -5  10   9      231.07       26.20    178.58 o 
  -4  10   9     2332.75     2035.37    294.29 o 
  -3  10   9     1509.70     1110.04    294.39 o 
  -2  10   9     5346.23     5526.40    474.45 o 
  -1  10   9      702.73      411.94    130.04 o 
   0  10   9      208.68      106.32    194.21 o 
   1  10   9     1038.84      952.45    159.79 o 
   2  10   9     4849.57     4528.15    260.54 o 
   3  10   9       48.11       95.85     72.27 o 
   4  10   9       17.28      -23.25    150.78 o 
   5  10   9      271.39      322.22    127.59 o 
   6  10   9     1311.12     1367.85    160.10 o 
   7  10   9        6.31       68.33     86.61 o 
 -11  11   9      111.66     -481.14    481.14 o 
 -10  11   9      646.22      706.19    293.91 o 
  -9  11   9       80.48       -0.01    233.96 o 
  -8  11   9      549.39      191.67    263.71 o 
  -7  11   9      481.90       23.25    322.40 o 
  -6  11   9      900.33      640.23    146.09 o 
  -5  11   9       14.46     -172.06    183.79 o 
  -4  11   9     2435.84     1862.05    291.61 o 
  -3  11   9      253.12      -21.14    159.20 o 
  -2  11   9     1284.95     1118.63    213.88 o 
  -1  11   9      459.05      359.75    167.33 o 
   0  11   9     4584.70     4358.45    371.33 o 
   1  11   9      682.96      668.63    147.81 o 
   2  11   9      272.67      322.09     86.69 o 
   3  11   9      181.75      255.02     87.67 o 
   4  11   9     2244.43     2030.83    286.33 o 
   5  11   9       17.87       49.27    114.62 o 
   6  11   9       43.11       74.39    173.52 o 
   7  11   9      306.55      474.56    130.97 o 
 -10  12   9      242.17      -39.59    211.58 o 
  -9  12   9      737.03      373.38    202.75 o 
  -8  12   9     1288.93      984.67    422.16 o 
  -7  12   9        7.41     -328.91    328.91 o 
  -6  12   9     1056.05      576.36    274.73 o 
  -5  12   9     1111.14      842.85    176.05 o 
  -4  12   9      828.35      613.14    228.22 o 
  -3  12   9      871.55      793.30    181.15 o 
  -2  12   9     4014.01     3550.38    377.73 o 
  -1  12   9     1200.06     1188.15    222.08 o 
   0  12   9      627.85      615.91    152.97 o 
   1  12   9     1290.24     1324.80    201.49 o 
   2  12   9     1983.56     2159.73    239.23 o 
   3  12   9       48.92      136.58     69.02 o 
   4  12   9       35.23       66.26    108.99 o 
   5  12   9      607.40      707.44    125.99 o 
   6  12   9      634.47      727.43    152.80 o 
   7  12   9        2.10       13.17    106.78 o 
 -10  13   9      203.28     -405.38    405.38 o 
  -9  13   9        3.98     -257.03    397.46 o 
  -8  13   9      154.62       71.28    212.33 o 
  -7  13   9      954.76      863.71    324.54 o 
  -6  13   9     1079.49     1150.25    349.32 o 
  -5  13   9      117.49      -73.37    202.86 o 
  -4  13   9      403.57      147.07    354.59 o 
  -3  13   9     1946.06     1655.05    276.74 o 
  -2  13   9      671.72      713.45    192.41 o 
  -1  13   9     1138.98     1388.87    239.95 o 
   0  13   9     1932.60     2029.50    265.73 o 
   1  13   9     1203.21     1323.81    212.06 o 
   2  13   9      344.51      588.49    149.05 o 
   3  13   9     1018.89      952.32    160.89 o 
   4  13   9      963.28     1030.42    308.23 o 
   5  13   9       93.31      139.86     83.51 o 
   6  13   9        3.40       62.96     90.56 o 
  -9  14   9      469.58       23.62    352.80 o 
  -8  14   9      466.62      359.09    235.31 o 
  -7  14   9      266.20      265.07    246.97 o 
  -6  14   9      283.16      412.45    264.69 o 
  -5  14   9     1918.22     1738.98    419.00 o 
  -4  14   9      280.50      301.41    203.65 o 
  -3  14   9      193.85      230.65    195.37 o 
  -2  14   9     1166.52     1471.36    252.17 o 
  -1  14   9     1482.80     1621.28    255.70 o 
   0  14   9      298.47      540.51    168.92 o 
   1  14   9     1048.56     1124.37    201.48 o 
   2  14   9      786.89      657.49    147.43 o 
   3  14   9      645.38      671.64    145.24 o 
   4  14   9        7.38      199.82    139.62 o 
   5  14   9      614.41      851.45    149.06 o 
  -8  15   9       44.45      -92.71    276.39 o 
  -7  15   9     1358.47     1190.01    432.52 o 
  -6  15   9      613.39      605.13    319.53 o 
  -5  15   9       75.88      248.98    211.12 o 
  -4  15   9       53.20      155.30    195.25 o 
  -3  15   9     2956.46     3151.20    476.76 o 
  -2  15   9      240.62      457.93    173.77 o 
  -1  15   9      797.88     1022.63    220.30 o 
   0  15   9      444.92      727.50    187.12 o 
   1  15   9      774.33      741.60    174.97 o 
   2  15   9      252.99      400.27    131.38 o 
   3  15   9     1456.19     1716.48    224.70 o 
   4  15   9      174.63       58.76    103.71 o 
   5  15   9      205.06      388.31    226.68 o 
  -7  16   9      109.22      161.28    199.01 o 
  -6  16   9        1.44      122.27    219.13 o 
  -5  16   9     1912.79     2469.66    480.97 o 
  -4  16   9      322.86      568.03    259.12 o 
  -3  16   9       57.55      434.01    232.07 o 
  -2  16   9        1.82      427.34    214.55 o 
  -1  16   9     1275.44     1547.64    309.29 o 
   0  16   9      100.56      217.78    151.05 o 
   1  16   9     1026.75     1033.39    237.82 o 
   2  16   9       73.14      117.45    152.34 o 
   3  16   9      858.48     1244.60    246.09 o 
  -6  17   9       30.18      650.36    308.92 o 
  -5  17   9      123.38      605.96    297.01 o 
  -4  17   9       14.79      612.83    275.42 o 
  -3  17   9     2189.25     2340.88    436.51 o 
  -2  17   9       88.03      484.48    201.76 o 
  -1  17   9      446.45      562.18    198.44 o 
   0  17   9        0.26     -138.45    138.45 o 
   1  17   9      992.01     1229.02    261.45 o 
   2  17   9       50.28      270.08    142.30 o 
   3  17   9      773.36      852.18    220.09 o 
  -4  18   9      138.42      106.45    150.15 o 
  -3  18   9      104.01      126.46    154.77 o 
  -2  18   9      173.88      105.24    160.54 o 
  -1  18   9     1232.63     1445.14    317.08 o 
   0  18   9       79.58      345.21    192.67 o 
   1  18   9      489.24      769.64    235.33 o 
   2  18   9       34.52      249.28    174.39 o 
 -12   0  10       13.92      -85.23    124.86 o 
 -10   0  10     1570.76     2010.41    232.13 o 
  -8   0  10      374.26      377.96     81.02 o 
  -6   0  10     5926.68     6284.73    310.62 o 
  -4   0  10     3807.62     3680.54    234.62 o 
  -2   0  10     4851.24     4995.85    505.20 o 
   0   0  10     3924.61     3899.27    266.94 o 
   2   0  10     1623.16     1706.57    253.80 o 
   4   0  10     2964.57     2466.14    661.03 o 
   6   0  10      220.17      122.95    229.49 o 
   8   0  10      900.08     1026.85    546.34 o 
 -12   1  10      983.55     1199.89    176.72 o 
 -11   1  10       27.37       64.13     54.17 o 
 -10   1  10       13.09       25.01     56.37 o 
  -9   1  10      139.29      250.51     73.41 o 
  -8   1  10     2893.90     3094.66    151.34 o 
  -7   1  10       14.97       61.26     51.24 o 
  -6   1  10     2438.15     2256.99    155.13 o 
  -5   1  10       20.79       88.48     54.57 o 
  -4   1  10    11334.31    11740.38    369.60 o 
  -3   1  10      118.78       58.52     82.62 o 
  -2   1  10     4951.28     4827.25    473.52 o 
  -1   1  10       41.09       38.59     42.64 o 
   0   1  10     1248.66     1250.82    103.94 o 
   1   1  10        1.15       22.07     58.65 o 
   2   1  10     7279.08     7684.94    413.27 o 
   3   1  10       69.27       81.63     78.06 o 
   4   1  10      109.19       -7.34    163.82 o 
   5   1  10       27.92     -265.77    265.77 o 
   6   1  10     1705.04     1744.77    304.08 o 
   7   1  10       77.67     -292.84    809.21 o 
   8   1  10        9.65     -417.87    489.77 o 
 -12   2  10        2.16      -25.46     73.89 o 
 -11   2  10       67.80      101.29     59.44 o 
 -10   2  10     1412.08     1630.39    151.07 o 
  -9   2  10      233.68      284.60     86.24 o 
  -8   2  10      205.02      230.76     61.56 o 
  -7   2  10     2134.90     2146.93    148.80 o 
  -6   2  10     4671.57     4986.31    231.32 o 
  -5   2  10      367.69      362.51     67.74 o 
  -4   2  10     3411.49     3330.63    187.58 o 
  -3   2  10     2394.69     2346.15    257.30 o 
  -2   2  10     4089.92     4379.70    367.14 o 
  -1   2  10     1030.43      973.79     99.60 o 
   0   2  10     4881.68     4868.11    330.58 o 
   1   2  10     1826.92     1844.45    164.81 o 
   2   2  10      828.73      982.95    171.81 o 
   3   2  10      220.09      224.61    122.14 o 
   4   2  10     3045.70     2618.90    407.46 o 
   5   2  10       13.57     -526.17    526.17 o 
   6   2  10       43.44     -470.28    484.81 o 
   7   2  10      213.79     -174.23    953.58 o 
   8   2  10      765.62      135.99   1746.14 o 
 -12   3  10      522.62      635.34    139.70 o 
 -11   3  10        7.62      -14.26     71.45 o 
 -10   3  10       26.64       36.26     64.56 o 
  -9   3  10      829.31      954.16    140.84 o 
  -8   3  10     2487.49     2435.18    153.55 o 
  -7   3  10      233.46      246.08     55.24 o 
  -6   3  10      604.39      509.20    104.71 o 
  -5   3  10      441.17      388.63     70.49 o 
  -4   3  10     2662.80     2609.43    264.62 o 
  -3   3  10        9.55       37.82     90.48 o 
  -2   3  10     5788.85     6238.01    456.18 o 
  -1   3  10     2764.92     2875.76    457.96 o 
   0   3  10     3197.66     3281.16    196.56 o 
   1   3  10       56.40      -40.03    149.21 o 
   2   3  10     2348.42     2105.78    217.04 o 
   3   3  10      557.57      653.44    143.41 o 
   4   3  10      503.57      454.32    515.75 o 
   5   3  10      145.73      124.07    203.15 o 
   6   3  10     1414.17     1481.00    347.86 o 
   7   3  10      342.84      827.30    428.02 o 
   8   3  10        0.71     -319.47   1094.64 o 
 -12   4  10        1.60      -24.15     90.94 o 
 -11   4  10      251.29      271.49     95.25 o 
 -10   4  10     1005.86     1069.43    174.06 o 
  -9   4  10      265.69      229.68     76.93 o 
  -8   4  10      133.90      142.87     53.24 o 
  -7   4  10     2802.42     2731.18    178.31 o 
  -6   4  10     3787.54     3815.67    246.93 o 
  -5   4  10      327.01      258.88     67.61 o 
  -4   4  10     1893.78     1927.01    228.66 o 
  -3   4  10     4841.89     5025.54    367.62 o 
  -2   4  10     2539.44     2937.85    292.08 o 
  -1   4  10     1004.19     1076.56    191.54 o 
   0   4  10     5327.86     5729.81    436.23 o 
   1   4  10     3738.83     3837.89    331.50 o 
   2   4  10      554.10      421.75     96.95 o 
   3   4  10      960.29      749.98    132.24 o 
   4   4  10     2082.45     1914.03    335.72 o 
   5   4  10      312.21      503.66    158.51 o 
   6   4  10        1.66      246.09    186.14 o 
   7   4  10      490.89      -10.59   1372.46 o 
   8   4  10      332.05      -35.31    284.05 o 
 -12   5  10      128.07      207.99    131.64 o 
 -11   5  10      258.19      190.50    139.08 o 
 -10   5  10       64.28      -65.18     84.75 o 
  -9   5  10     1006.01      973.21    147.82 o 
  -8   5  10     1365.02     1318.78    145.65 o 
  -7   5  10      322.06      292.72     79.27 o 
  -6   5  10       41.86       -2.59     67.56 o 
  -5   5  10     3935.88     4017.26    320.21 o 
  -4   5  10      614.34      629.10    138.99 o 
  -3   5  10      120.12      141.63     85.21 o 
  -2   5  10     1254.26     1436.09    209.02 o 
  -1   5  10     6067.62     6843.44    591.38 o 
   0   5  10     1388.25     1324.59    149.28 o 
   1   5  10      379.92      395.72    110.44 o 
   2   5  10      706.47      551.36    253.89 o 
   3   5  10     1939.59     1842.85    204.39 o 
   4   5  10      550.47      513.55    148.27 o 
   5   5  10      438.43      454.24    446.10 o 
   6   5  10      866.53      827.99    495.90 o 
   7   5  10      372.07       28.33    321.41 o 
   8   5  10       19.21     -443.90    479.35 o 
 -11   6  10      507.75      464.86    216.68 o 
 -10   6  10      376.64      438.49    158.13 o 
  -9   6  10      161.09      122.14     88.26 o 
  -8   6  10       43.31      -13.07    148.98 o 
  -7   6  10     2665.42     2609.15    213.65 o 
  -6   6  10     1694.57     1525.00    231.06 o 
  -5   6  10      201.16      201.92     96.82 o 
  -4   6  10      437.73      391.19    112.42 o 
  -3   6  10     5436.48     5614.40    394.84 o 
  -2   6  10      786.16      872.41    223.92 o 
  -1   6  10      112.44      110.78    134.42 o 
   0   6  10     1548.02     1432.23    157.93 o 
   1   6  10     4828.47     5083.38    339.36 o 
   2   6  10      685.54      812.37    157.41 o 
   3   6  10      765.78      613.33     85.42 o 
   4   6  10      498.26      512.59    190.40 o 
   5   6  10     1421.42     1377.43    442.49 o 
   6   6  10        2.43       26.54    128.56 o 
   7   6  10      292.45      166.80    204.58 o 
 -11   7  10      653.51      797.26    265.66 o 
 -10   7  10       17.67      -38.16    200.05 o 
  -9   7  10     1082.51     1173.74    313.97 o 
  -8   7  10      500.38      407.23    137.64 o 
  -7   7  10      187.56     -136.56    532.94 o 
  -6   7  10        1.88      -12.13    141.02 o 
  -5   7  10     8226.56     8644.45    584.90 o 
  -4   7  10      480.07      467.15    154.06 o 
  -3   7  10       36.43      -35.67    130.16 o 
  -2   7  10      159.76      116.26    106.62 o 
  -1   7  10     5627.81     5495.14    567.40 o 
   0   7  10      780.25      643.57    206.15 o 
   1   7  10     1942.63     1754.39    209.44 o 
   2   7  10       67.99       81.25     89.43 o 
   3   7  10     3388.59     3466.41    211.73 o 
   4   7  10      137.67      197.51    164.54 o 
   5   7  10      772.85      911.26    399.95 o 
   6   7  10      141.08       56.43     69.20 o 
   7   7  10      288.78      172.85    198.67 o 
 -11   8  10      603.30      839.36    709.99 o 
 -10   8  10       12.57     -240.96    245.31 o 
  -9   8  10      377.32      -13.67    292.60 o 
  -8   8  10       23.62     -108.26    246.21 o 
  -7   8  10     2153.77     1656.08    234.82 o 
  -6   8  10       23.86      164.75    158.41 o 
  -5   8  10       16.26      145.42    174.29 o 
  -4   8  10        1.75      328.43    210.07 o 
  -3   8  10     5654.85     5389.85    530.85 o 
  -2   8  10      110.07     -144.22    189.76 o 
  -1   8  10       10.67     -126.85    126.85 o 
   0   8  10      267.44      382.77    203.92 o 
   1   8  10     3835.94     3789.39    238.75 o 
   2   8  10      267.43      237.12     97.28 o 
   3   8  10      382.57      413.46    101.73 o 
   4   8  10        1.82      124.80     92.58 o 
   5   8  10     1586.96     1346.69    241.96 o 
   6   8  10       64.04       43.22     85.35 o 
   7   8  10      287.35       70.76    185.79 o 
 -11   9  10      462.79      552.74    390.88 o 
 -10   9  10       64.33      142.38    453.14 o 
  -9   9  10     1363.72     1140.01    602.70 o 
  -8   9  10        0.11     -126.56    154.56 o 
  -7   9  10      234.52      149.78    125.65 o 
  -6   9  10        4.45       51.35    103.03 o 
  -5   9  10     6046.06     6428.74    684.39 o 
  -4   9  10      340.78      393.44    230.91 o 
  -3   9  10      161.56      192.74    239.47 o 
  -2   9  10      129.29      -24.32    176.25 o 
  -1   9  10     6549.31     6668.78    684.44 o 
   0   9  10        2.67      -48.70    222.85 o 
   1   9  10      448.03      318.42     95.35 o 
   2   9  10        3.41       44.83     64.99 o 
   3   9  10     2769.52     2769.53    214.65 o 
   4   9  10        7.51      -58.99    220.57 o 
   5   9  10      696.13      807.24    198.52 o 
   6   9  10       11.41        9.12     67.47 o 
   7   9  10      320.36      189.33    198.61 o 
 -10  10  10       90.62      133.54    405.88 o 
  -9  10  10      583.37     1103.34    372.69 o 
  -8  10  10      121.01       30.14    206.85 o 
  -7  10  10     1876.56     1549.74    333.14 o 
  -6  10  10      189.66       70.34    134.19 o 
  -5  10  10       25.81       58.12    133.79 o 
  -4  10  10      437.38      397.52    210.30 o 
  -3  10  10     5061.43     4934.65    750.83 o 
  -2  10  10        1.02     -217.50    217.50 o 
  -1  10  10       44.54     -181.79    181.79 o 
   0  10  10     1591.41     1358.38    194.25 o 
   1  10  10     2775.13     2737.92    264.28 o 
   2  10  10       12.21       53.95     63.32 o 
   3  10  10      292.00      306.92     92.72 o 
   4  10  10      103.14      113.14    161.18 o 
   5  10  10     1092.56     1007.59    211.67 o 
   6  10  10      232.48      298.39    108.14 o 
   7  10  10      247.46      200.65    246.06 o 
 -10  11  10      204.10     -245.57    984.99 o 
  -9  11  10     1050.10     1559.75    490.69 o 
  -8  11  10      340.61       70.15    309.75 o 
  -7  11  10      366.63      146.27    160.54 o 
  -6  11  10      125.86      -85.85    201.62 o 
  -5  11  10     2143.33     1884.33    294.39 o 
  -4  11  10       31.57     -293.21    395.78 o 
  -3  11  10       79.14      -91.02    191.35 o 
  -2  11  10      848.14      484.71    119.94 o 
  -1  11  10     3257.67     3331.50    495.65 o 
   0  11  10      397.95      301.28    111.03 o 
   1  11  10       39.17      -36.72    121.03 o 
   2  11  10      262.96      232.42     89.58 o 
   3  11  10     1727.20     1827.43    181.66 o 
   4  11  10       18.75       41.91    115.50 o 
   5  11  10      327.79      411.91    142.79 o 
   6  11  10      224.35      294.47    172.85 o 
 -10  12  10      252.54      264.83    215.63 o 
  -9  12  10      273.54      477.25    312.58 o 
  -8  12  10      345.20       88.78    284.38 o 
  -7  12  10     1428.20      929.98    374.95 o 
  -6  12  10      604.11      322.60    157.65 o 
  -5  12  10      309.75       -2.73    155.94 o 
  -4  12  10      660.60      285.76    140.89 o 
  -3  12  10     2347.44     1885.74    298.77 o 
  -2  12  10      251.47      148.61    131.92 o 
  -1  12  10        0.90       32.37    100.19 o 
   0  12  10     1246.08     1087.98    206.50 o 
   1  12  10     2320.29     2734.99    273.26 o 
   2  12  10       54.67      127.68     91.16 o 
   3  12  10      203.33      190.21     81.92 o 
   4  12  10      517.32      543.10    153.59 o 
   5  12  10      701.05      633.81    151.43 o 
   6  12  10       39.91       51.70     88.53 o 
  -9  13  10      469.25      305.00    234.24 o 
  -8  13  10      625.45       22.71    320.96 o 
  -7  13  10      437.29      652.28    298.47 o 
  -6  13  10      611.92      343.34    260.53 o 
  -5  13  10      486.80      188.00    148.38 o 
  -4  13  10      797.95      608.91    195.83 o 
  -3  13  10        5.15     -123.57    165.89 o 
  -2  13  10      955.54      865.77    204.92 o 
  -1  13  10     1759.50     1861.84    289.14 o 
   0  13  10      122.69       52.19     93.58 o 
   1  13  10       45.68       61.09     89.08 o 
   2  13  10     1551.32     1657.75    226.15 o 
   3  13  10      869.89      892.74    155.35 o 
   4  13  10        4.17      177.26    136.96 o 
   5  13  10       25.49       48.02     76.32 o 
  -8  14  10      368.23      -74.80    298.77 o 
  -7  14  10      331.45      169.05    213.14 o 
  -6  14  10      634.68      538.46    226.70 o 
  -5  14  10      269.05       93.01    179.33 o 
  -4  14  10      555.47      305.23    178.59 o 
  -3  14  10      611.49      306.94    300.98 o 
  -2  14  10      542.78      694.36    206.67 o 
  -1  14  10        2.40      100.02    116.97 o 
   0  14  10      918.77     1091.85    215.92 o 
   1  14  10     1121.70     1345.97    231.53 o 
   2  14  10       92.18      224.78    115.56 o 
   3  14  10        4.58      180.84     97.23 o 
   4  14  10     1011.58     1235.21    361.97 o 
   5  14  10      235.87      491.17    184.40 o 
  -7  15  10      146.66      135.81    202.65 o 
  -6  15  10      803.20      511.48    305.92 o 
  -5  15  10      165.56      262.32    226.66 o 
  -4  15  10     1174.49     1508.25    382.13 o 
  -3  15  10       72.98       74.75    146.28 o 
  -2  15  10     1310.82     1544.11    274.24 o 
  -1  15  10      540.21      717.97    210.05 o 
   0  15  10      335.39      689.99    202.79 o 
   1  15  10       63.58      294.93    239.06 o 
   2  15  10     1785.23     1643.22    235.17 o 
   3  15  10      230.86      581.00    311.13 o 
   4  15  10       20.46      491.72    264.36 o 
  -6  16  10      395.04      875.42    352.33 o 
  -5  16  10      136.34      219.54    247.72 o 
  -4  16  10      782.01     1124.03    335.19 o 
  -3  16  10      110.52      343.80    215.78 o 
  -2  16  10      853.97     1138.41    303.53 o 
  -1  16  10       99.78      425.84    191.31 o 
   0  16  10      778.33     1046.25    228.99 o 
   1  16  10      168.95      264.75    178.33 o 
   2  16  10      146.45      210.19    137.53 o 
  -4  17  10      963.31     1374.56    414.33 o 
  -3  17  10      363.55      630.49    300.43 o 
  -2  17  10      748.95     1000.82    301.93 o 
  -1  17  10        3.05      237.74    201.06 o 
   0  17  10      371.96      444.97    170.87 o 
   1  17  10       10.40       52.64    150.68 o 
   2  17  10     1116.79     1531.41    282.23 o 
 -11   0  11      961.58     1139.51    273.69 o 
  -9   0  11      589.24      658.86    144.77 o 
  -7   0  11      271.14      422.56    107.90 o 
  -5   0  11     5241.84     5551.46    443.65 o 
  -3   0  11     2333.89     2335.07    334.39 o 
  -1   0  11     4173.06     4837.93    505.31 o 
   1   0  11        9.17       87.78     65.43 o 
   3   0  11     3451.29     3701.82    747.01 o 
   5   0  11        4.32      -98.56    164.35 o 
   7   0  11      813.83      689.13    412.72 o 
 -11   1  11      270.66      198.05     78.70 o 
 -10   1  11       24.78       38.42     67.90 o 
  -9   1  11     1486.20     1685.88    181.35 o 
  -8   1  11        7.94       63.35     46.16 o 
  -7   1  11     1301.81     1236.70    117.07 o 
  -6   1  11       36.88       79.46     51.50 o 
  -5   1  11     2249.04     2368.69    208.90 o 
  -4   1  11        6.99       10.66     72.24 o 
  -3   1  11     7876.17     8204.24    440.29 o 
  -2   1  11       18.21      -65.33     92.80 o 
  -1   1  11      506.35      452.51    125.41 o 
   0   1  11      189.42      156.33    120.23 o 
   1   1  11     7112.04     7322.35    312.85 o 
   2   1  11      221.65      323.99     77.99 o 
   3   1  11      183.97      155.84    142.88 o 
   4   1  11        4.84       17.57    104.77 o 
   5   1  11     1930.83     1715.77    271.31 o 
   6   1  11       13.54       30.52    159.73 o 
   7   1  11      158.85       60.90    249.17 o 
 -12   2  11       43.17       96.45    112.36 o 
 -11   2  11      773.00      961.68    141.23 o 
 -10   2  11        9.14       29.10     75.91 o 
  -9   2  11      610.69      682.83    123.96 o 
  -8   2  11      727.29      738.79    105.01 o 
  -7   2  11      972.21     1152.47    133.40 o 
  -6   2  11        4.64      -13.94     57.98 o 
  -5   2  11     3062.08     3076.67    235.62 o 
  -4   2  11      631.09      530.79    114.32 o 
  -3   2  11     1554.74     1559.45    222.69 o 
  -2   2  11     1034.68     1023.33    186.22 o 
  -1   2  11     4530.37     5346.60    430.62 o 
   0   2  11     1098.67      971.72    131.43 o 
   1   2  11        2.81      -48.58     73.59 o 
   2   2  11      639.32      673.02    107.84 o 
   3   2  11     2977.27     3028.11    262.65 o 
   4   2  11        3.73     -350.96    350.96 o 
   5   2  11        5.97     -281.74    282.59 o 
   6   2  11      254.42       57.16    187.20 o 
   7   2  11      543.01      408.54    312.87 o 
 -12   3  11        0.68      -19.58    105.34 o 
 -11   3  11      234.68      271.71     88.33 o 
 -10   3  11      279.31      315.41     82.79 o 
  -9   3  11      804.81     1086.31    199.86 o 
  -8   3  11       13.57       85.27     60.80 o 
  -7   3  11     1534.32     1629.18    159.00 o 
  -6   3  11      916.34      926.79    130.99 o 
  -5   3  11     1475.55     1506.88    174.54 o 
  -4   3  11       21.22       75.57    105.22 o 
  -3   3  11     4175.78     3956.38    337.20 o 
  -2   3  11      799.47     1009.50    186.68 o 
  -1   3  11      775.44      829.40    180.82 o 
   0   3  11      792.04      757.82    184.01 o 
   1   3  11     3424.74     3561.95    265.60 o 
   2   3  11     1043.43      943.32    149.91 o 
   3   3  11        1.89       25.11    114.06 o 
   4   3  11      288.85      338.99    180.14 o 
   5   3  11     1308.50     1533.21    253.10 o 
   6   3  11      123.12      135.10    169.36 o 
   7   3  11       59.66     -317.04   1208.09 o 
 -12   4  11      249.96      323.69    157.23 o 
 -11   4  11      322.16      386.04    129.30 o 
 -10   4  11        0.55       68.20    110.32 o 
  -9   4  11      639.66      613.01    161.29 o 
  -8   4  11     1539.63     1507.67    151.61 o 
  -7   4  11     1906.97     1858.47    178.25 o 
  -6   4  11        4.15       74.88     76.86 o 
  -5   4  11     1452.24     1409.21    195.21 o 
  -4   4  11     2102.75     2182.23    249.02 o 
  -3   4  11      667.48      706.87    150.61 o 
  -2   4  11     1234.09     1176.79    202.01 o 
  -1   4  11     5412.32     5822.24    432.23 o 
   0   4  11     1653.04     2267.85    381.28 o 
   1   4  11       76.96      -13.04     86.50 o 
   2   4  11     1716.61     1491.77    187.17 o 
   3   4  11     1445.32     1494.96    191.99 o 
   4   4  11      177.66       32.37    159.21 o 
   5   4  11       77.44       14.28    225.73 o 
   6   4  11      368.37      361.22    179.36 o 
   7   4  11      340.21     -672.67   1185.49 o 
 -12   5  11       29.00      -58.34    132.58 o 
 -11   5  11       81.33      294.74    174.56 o 
 -10   5  11      805.88      725.03    244.56 o 
  -9   5  11      331.55      401.90    136.29 o 
  -8   5  11       24.14       24.35     69.54 o 
  -7   5  11      591.74      573.08     97.90 o 
  -6   5  11     2611.84     2664.34    254.62 o 
  -5   5  11      658.56      484.00    116.94 o 
  -4   5  11      300.37      279.84    110.43 o 
  -3   5  11      779.37      805.29    160.22 o 
  -2   5  11     3239.57     3583.06    324.32 o 
  -1   5  11      209.25      329.75    148.52 o 
   0   5  11     1100.67      965.16    314.39 o 
   1   5  11     1099.04     1094.83    252.68 o 
   2   5  11     1200.21     1227.71    172.26 o 
   3   5  11      190.35      158.34    110.58 o 
   4   5  11     1121.31     1089.20    563.99 o 
   5   5  11      326.66      256.24    192.15 o 
   6   5  11       66.72       26.66    180.43 o 
   7   5  11        6.68     -353.38    353.38 o 
 -11   6  11      110.64      171.15    185.47 o 
 -10   6  11       16.37       83.78    166.58 o 
  -9   6  11      243.15       75.17    121.31 o 
  -8   6  11     1396.58     1366.92    166.27 o 
  -7   6  11     1086.63     1047.90    143.65 o 
  -6   6  11      307.37      120.19    152.38 o 
  -5   6  11      351.22      193.05    114.85 o 
  -4   6  11     4527.18     4486.50    360.93 o 
  -3   6  11      239.28      261.80    121.65 o 
  -2   6  11      586.39      686.71    187.74 o 
  -1   6  11     2496.93     2285.75    354.24 o 
   0   6  11     2112.48     2218.00    407.17 o 
   1   6  11      253.96      254.61    186.18 o 
   2   6  11     1287.72     1353.41    184.74 o 
   3   6  11      484.03      417.65    129.77 o 
   4   6  11      620.41      595.97    266.98 o 
   5   6  11       67.59       84.62    166.61 o 
   6   6  11      525.99      465.98    389.11 o 
   7   6  11      234.25      -35.36    207.38 o 
 -11   7  11        6.95      -25.32    179.15 o 
 -10   7  11     1055.20     1096.79    327.77 o 
  -9   7  11       47.91     -239.45    239.45 o 
  -8   7  11        5.54     -140.02    140.02 o 
  -7   7  11      123.80       55.36    119.16 o 
  -6   7  11     3637.31     3771.42    368.01 o 
  -5   7  11      299.17      275.32    141.50 o 
  -4   7  11      591.34      459.59    147.53 o 
  -3   7  11       90.58       84.54    125.37 o 
  -2   7  11     5080.57     5213.65    505.51 o 
  -1   7  11       10.02      -57.82    108.69 o 
   0   7  11     1633.56     1681.85    348.87 o 
   1   7  11      216.44      -96.72    229.20 o 
   2   7  11     1131.05     1337.05    199.15 o 
   3   7  11      118.43       58.81    146.82 o 
   4   7  11     1616.19     1940.75    582.92 o 
   5   7  11       96.25      256.04    334.87 o 
   6   7  11       43.96      -24.26    181.03 o 
   7   7  11       30.21      -62.22    157.17 o 
 -11   8  11       36.70      272.98    416.38 o 
 -10   8  11       78.22       40.80    159.36 o 
  -9   8  11        2.79     -133.53    254.08 o 
  -8   8  11     1332.23     1301.28    201.10 o 
  -7   8  11      105.33       47.21    112.00 o 
  -6   8  11      450.03      210.41    278.62 o 
  -5   8  11       10.42       -4.22    175.95 o 
  -4   8  11     3862.96     4190.60    513.00 o 
  -3   8  11      163.72       46.41    155.57 o 
  -2   8  11      237.69      178.65    126.11 o 
  -1   8  11        3.30      -31.65    160.49 o 
   0   8  11     1764.57     2039.79    369.44 o 
   1   8  11       78.68       33.43    151.96 o 
   2   8  11     1066.08     1121.44    172.54 o 
   3   8  11       81.68      123.31    110.21 o 
   4   8  11      918.28     1176.74    262.45 o 
   5   8  11       41.82      -60.03    193.02 o 
   6   8  11      656.93      549.86    240.71 o 
 -11   9  11       18.75      971.58    319.79 o 
 -10   9  11      996.09     1771.34    902.23 o 
  -9   9  11        3.10     -149.06    306.13 o 
  -8   9  11       33.25      -86.93    191.45 o 
  -7   9  11       61.51      -85.97    285.28 o 
  -6   9  11     3179.88     3251.32    442.06 o 
  -5   9  11       30.52     -158.09    334.25 o 
  -4   9  11      618.13      382.24    331.98 o 
  -3   9  11       10.73       -3.50    260.74 o 
  -2   9  11     4119.08     4198.17    502.35 o 
  -1   9  11       19.85     -121.74    219.15 o 
   0   9  11     1562.74     1098.76    277.33 o 
   1   9  11       20.88     -111.15    111.15 o 
   2   9  11     1111.60     1113.38    163.55 o 
   3   9  11       17.07       -8.23    211.94 o 
   4   9  11     1422.45     1343.94    249.72 o 
   5   9  11        0.51      -27.47    143.82 o 
   6   9  11      221.28      307.84    226.22 o 
 -10  10  11       66.04      757.67    333.81 o 
  -9  10  11      172.54       49.07   1014.67 o 
  -8  10  11     1563.14     1534.86    201.18 o 
  -7  10  11      119.57     -139.44    425.89 o 
  -6  10  11       47.58       87.78    138.18 o 
  -5  10  11      160.55      128.03    158.98 o 
  -4  10  11     2610.44     2372.69    474.23 o 
  -3  10  11       95.71       31.14    291.58 o 
  -2  10  11      386.86      164.65    157.97 o 
  -1  10  11      541.12      316.64    139.72 o 
   0  10  11     1985.65     1692.26    217.01 o 
   1  10  11       47.52      -43.38    125.24 o 
   2  10  11      938.84      908.59    158.94 o 
   3  10  11      115.05      -32.44    240.43 o 
   4  10  11      700.18      564.74    224.50 o 
   5  10  11      243.23      175.31    167.27 o 
   6  10  11      552.53      403.96    148.67 o 
  -9  11  11       26.27      -10.84    591.68 o 
  -8  11  11       27.39      -58.67    264.90 o 
  -7  11  11      400.48     -103.48    486.82 o 
  -6  11  11     1579.40     1280.55    234.13 o 
  -5  11  11        8.60     -260.80    260.80 o 
  -4  11  11      234.27       61.59    589.73 o 
  -3  11  11      320.91      195.16    258.61 o 
  -2  11  11     1635.52     1280.34    212.19 o 
  -1  11  11      167.52      -41.18    133.26 o 
   0  11  11      451.28      242.04    116.27 o 
   1  11  11      526.25      772.13    161.48 o 
   2  11  11     1088.65     1193.47    195.68 o 
   3  11  11       19.40     -187.87    277.01 o 
   4  11  11      409.17      677.74    313.33 o 
   5  11  11      113.85      146.72    172.45 o 
  -9  12  11      295.80      859.00    343.14 o 
  -8  12  11     1311.10     1633.15    511.48 o 
  -7  12  11      234.33      -92.08    390.51 o 
  -6  12  11       94.49        0.63    226.82 o 
  -5  12  11      805.38      545.84    329.76 o 
  -4  12  11     1553.44     1412.61    250.04 o 
  -3  12  11        0.50     -168.92    485.76 o 
  -2  12  11      695.80      273.20    130.02 o 
  -1  12  11     1161.49     1060.69    186.37 o 
   0  12  11     2276.05     2442.80    273.34 o 
   1  12  11        8.81       92.90    101.29 o 
   2  12  11      418.48      534.08    145.02 o 
   3  12  11      653.74      828.55    352.98 o 
   4  12  11      299.94      521.26    264.57 o 
   5  12  11      143.95      315.11    168.32 o 
  -8  13  11        4.28       38.28    229.36 o 
  -7  13  11      729.53      279.79    227.44 o 
  -6  13  11      889.81      639.08    201.69 o 
  -5  13  11      102.52      -52.03    154.87 o 
  -4  13  11        1.82     -210.28    210.28 o 
  -3  13  11      986.49      695.83    210.69 o 
  -2  13  11      652.85      565.05    181.04 o 
  -1  13  11       31.02      178.71    128.72 o 
   0  13  11       18.48        5.19     95.28 o 
   1  13  11      936.24     1044.79    189.58 o 
   2  13  11      744.06     1087.13    202.96 o 
   3  13  11       39.98      315.68    233.44 o 
   4  13  11       54.17      214.32    201.19 o 
  -7  14  11      212.26      208.02    267.69 o 
  -6  14  11      186.50       43.87    240.10 o 
  -5  14  11     1169.39     1038.40    239.67 o 
  -4  14  11      597.44      325.04    204.53 o 
  -3  14  11       51.20      -37.86    230.30 o 
  -2  14  11       87.66     -158.27    480.75 o 
  -1  14  11     1129.68     1107.69    233.08 o 
   0  14  11      852.06      929.15    215.66 o 
   1  14  11        1.62      208.93    124.89 o 
   2  14  11       63.24      324.18    214.14 o 
   3  14  11      824.16     1038.48    391.42 o 
  -5  15  11      209.04      476.49    311.50 o 
  -4  15  11       68.75     -240.09    610.66 o 
  -3  15  11     1610.46      978.93    469.44 o 
  -2  15  11      273.54      290.52    181.03 o 
  -1  15  11       56.01      135.86    123.84 o 
   0  15  11        0.48      175.71    156.52 o 
   1  15  11      983.77     1181.62    227.08 o 
   2  15  11      291.76      347.49    260.50 o 
  -4  16  11      170.85      221.82    226.96 o 
  -3  16  11      197.24      457.20    225.88 o 
  -2  16  11      111.06      190.18    243.12 o 
  -1  16  11      780.08     1161.56    258.28 o 
   0  16  11      106.46      295.67    194.53 o 
   1  16  11        0.35      -79.87    134.43 o 
   2  16  11        6.27       77.55    129.29 o 
 -10   0  12     1265.51     1753.08    334.62 o 
  -8   0  12      171.33      283.15    116.95 o 
  -6   0  12     1658.90     2127.83    486.64 o 
  -4   0  12        0.99       59.49    140.48 o 
  -2   0  12     3483.33     3723.22    458.66 o 
   0   0  12       61.75       -4.63    124.85 o 
   2   0  12     2426.93     3245.38    656.43 o 
   4   0  12      453.38     -692.81    692.81 o 
   6   0  12      683.55      -50.10    443.04 o 
 -11   1  12       17.33       48.12     87.57 o 
 -10   1  12      692.31      928.00    189.39 o 
  -9   1  12       73.62      133.41     86.32 o 
  -8   1  12     1636.72     1577.94    150.92 o 
  -7   1  12      203.27      200.45     80.28 o 
  -6   1  12       64.39      158.42    109.01 o 
  -5   1  12       10.20       74.20     72.78 o 
  -4   1  12     5728.81     6307.78    367.56 o 
  -3   1  12       19.62        2.02     88.76 o 
  -2   1  12       11.22      -36.76    101.30 o 
  -1   1  12      138.87       49.43     92.97 o 
   0   1  12     4354.90     5000.22    365.86 o 
   1   1  12       74.05      224.78    119.54 o 
   2   1  12      868.44     1218.86    226.60 o 
   3   1  12        3.37      -47.17    240.75 o 
   4   1  12     1272.68      935.11   1152.91 o 
   5   1  12        0.56     -461.22    461.22 o 
   6   1  12      449.29       41.82    318.83 o 
 -11   2  12       17.44       20.17    181.22 o 
 -10   2  12      837.74      953.64    190.34 o 
  -9   2  12      187.90      283.09    125.45 o 
  -8   2  12      219.36      258.46     70.39 o 
  -7   2  12       10.45       70.47     78.22 o 
  -6   2  12     2162.63     2159.61    198.36 o 
  -5   2  12      378.33      377.19    101.89 o 
  -4   2  12       13.47      -72.19     72.19 o 
  -3   2  12      155.00       75.56     96.74 o 
  -2   2  12     4350.44     4719.52    410.45 o 
  -1   2  12      217.95      334.14    169.97 o 
   0   2  12        7.66       -3.87    129.14 o 
   1   2  12     1262.96     1842.18    493.93 o 
   2   2  12     1914.47     2673.35    648.07 o 
   3   2  12       13.35     -229.39    318.16 o 
   4   2  12      386.93      346.19    414.25 o 
   5   2  12      280.85     -100.46    349.14 o 
   6   2  12      451.44      194.77    876.15 o 
 -11   3  12      146.78      309.56    153.35 o 
 -10   3  12      176.82      310.70    221.96 o 
  -9   3  12      298.33      131.41    185.53 o 
  -8   3  12     1540.32     1721.12    158.78 o 
  -7   3  12      638.82      743.65    117.74 o 
  -6   3  12       69.97      143.06     92.34 o 
  -5   3  12      268.35      299.69    106.05 o 
  -4   3  12     2500.40     2656.23    275.06 o 
  -3   3  12       21.51       14.83     90.78 o 
  -2   3  12        1.17      -40.58     97.98 o 
  -1   3  12     1056.45     1098.85    278.43 o 
   0   3  12     2862.97     3417.19    337.29 o 
   1   3  12      243.88      265.06    271.52 o 
   2   3  12      349.21      325.11    159.74 o 
   3   3  12      227.04     -537.87    537.87 o 
   4   3  12      892.55      971.01    334.91 o 
   5   3  12        2.20     -730.48   1176.22 o 
   6   3  12      193.04      -35.21    708.34 o 
 -11   4  12       10.96      149.78    120.68 o 
 -10   4  12      338.14      400.80    248.18 o 
  -9   4  12      559.02      651.31    157.11 o 
  -8   4  12      311.24      385.42    103.14 o 
  -7   4  12      272.27      237.16     86.34 o 
  -6   4  12     2057.13     2040.29    198.30 o 
  -5   4  12     1185.41     1220.14    183.01 o 
  -4   4  12       99.63       45.98     86.76 o 
  -3   4  12     1109.53     1135.84    198.51 o 
  -2   4  12     2960.73     3248.07    324.53 o 
  -1   4  12     1109.89     1091.36    200.59 o 
   0   4  12      111.08       70.33    350.18 o 
   1   4  12     1344.52     1319.95    443.16 o 
   2   4  12     1806.96     1923.48    342.68 o 
   3   4  12       50.58     -264.91    468.91 o 
   4   4  12      245.09      127.36    237.57 o 
   5   4  12      600.03      997.90    492.05 o 
   6   4  12      203.78     -322.85   1584.04 o 
 -11   5  12      377.95      558.10    245.73 o 
 -10   5  12       20.62       44.18    113.23 o 
  -9   5  12      258.07      159.58    161.14 o 
  -8   5  12     1144.23     1289.49    167.64 o 
  -7   5  12     1009.06      979.78    135.48 o 
  -6   5  12      303.59      315.73    112.63 o 
  -5   5  12      812.24      595.07    134.88 o 
  -4   5  12      419.40      421.61    117.32 o 
  -3   5  12     1152.49     1242.79    204.74 o 
  -2   5  12        0.74       82.15    101.68 o 
  -1   5  12     1609.27     1649.59    312.12 o 
   0   5  12     1347.51     1219.38    351.48 o 
   1   5  12      228.19      -47.64    181.46 o 
   2   5  12        8.58     -255.13    255.13 o 
   3   5  12     1395.47     1719.26    644.39 o 
   4   5  12      333.83      829.32    514.12 o 
   5   5  12        1.02      129.39    319.75 o 
 -10   6  12       99.85      332.28    221.42 o 
  -9   6  12      882.41     1034.98    196.65 o 
  -8   6  12      196.42      182.97    138.97 o 
  -7   6  12      594.04      467.21    197.57 o 
  -6   6  12      947.91     1048.08    197.07 o 
  -5   6  12     1158.08     1133.72    267.72 o 
  -4   6  12      215.38      190.89    113.70 o 
  -3   6  12     1793.93     1719.66    281.94 o 
  -2   6  12      834.50      992.73    236.61 o 
  -1   6  12      668.89      745.97    206.63 o 
   0   6  12      193.23     -117.25    222.00 o 
   1   6  12     1562.64     1707.46    355.65 o 
   2   6  12      857.22      684.73    135.13 o 
   3   6  12      154.82      565.94    428.14 o 
   4   6  12       75.40      581.13    427.77 o 
   5   6  12      825.56     1378.10    487.15 o 
 -10   7  12       51.19       44.58    143.10 o 
  -9   7  12       49.23       29.73    158.04 o 
  -8   7  12       65.14      -29.67     86.78 o 
  -7   7  12     1444.00     1471.84    237.19 o 
  -6   7  12       93.45      126.65    101.54 o 
  -5   7  12     1325.65     1266.07    236.76 o 
  -4   7  12       68.59      136.25    108.73 o 
  -3   7  12     2722.86     2877.14    359.09 o 
  -2   7  12        9.70      -36.72    101.00 o 
  -1   7  12     2012.93     2079.82    345.73 o 
   0   7  12      340.64      295.56    141.57 o 
   1   7  12      283.92      -63.62    246.12 o 
   2   7  12       61.80      105.77    257.76 o 
   3   7  12     2081.00     3516.01    810.49 o 
   4   7  12       99.92      508.99    390.60 o 
   5   7  12        2.55     1068.67    391.67 o 
 -10   8  12        0.53      -37.55    190.17 o 
  -9   8  12      962.24      865.87    278.14 o 
  -8   8  12       17.39      -79.00     99.27 o 
  -7   8  12      445.74      338.01    133.55 o 
  -6   8  12       97.20       81.58    242.84 o 
  -5   8  12     1296.10     1646.76    271.15 o 
  -4   8  12      149.20      270.86    152.73 o 
  -3   8  12     1602.47     1671.24    320.86 o 
  -2   8  12       30.35     -104.68    125.52 o 
  -1   8  12      901.89     1135.77    255.35 o 
   0   8  12       20.17     -107.35    154.31 o 
   1   8  12     1153.04      793.55    223.80 o 
   2   8  12       29.67       20.95    130.61 o 
   3   8  12      108.36      856.34    490.75 o 
   4   8  12       14.97      343.55    245.52 o 
   5   8  12      807.73      583.15    236.76 o 
  -9   9  12        5.04     -111.91    201.88 o 
  -8   9  12      119.51       24.48    108.05 o 
  -7   9  12     1138.68     1237.12    216.01 o 
  -6   9  12       17.87      -26.41    175.54 o 
  -5   9  12     1521.75     1436.79    256.40 o 
  -4   9  12       14.14       46.03    142.46 o 
  -3   9  12     1998.10     2216.48    339.04 o 
  -2   9  12      316.14      350.02    171.20 o 
  -1   9  12     1818.99     1959.97    357.13 o 
   0   9  12        0.77     -245.25    245.25 o 
   1   9  12      324.04       72.20    111.13 o 
   2   9  12       18.73     -191.73    208.15 o 
   3   9  12     1472.35     1320.03    350.86 o 
   4   9  12        9.16     -343.38    343.38 o 
   5   9  12       19.56     -294.68    294.68 o 
  -9  10  12      806.74     3110.82    588.96 o 
  -8  10  12        2.85     -128.76    219.29 o 
  -7  10  12      174.19       20.15    109.95 o 
  -6  10  12      234.04       30.03    305.95 o 
  -5  10  12     1524.40     1586.99    271.18 o 
  -4  10  12        8.13        3.59    133.84 o 
  -3  10  12     1190.84     1524.84    372.33 o 
  -2  10  12      276.29      174.31    177.43 o 
  -1  10  12      847.53      632.08    135.81 o 
   0  10  12      166.44       70.97    152.59 o 
   1  10  12     1310.74     1121.20    188.89 o 
   2  10  12       70.49      -14.74    206.28 o 
   3  10  12      120.01      134.32    201.67 o 
   4  10  12      176.59      239.24    218.19 o 
   5  10  12      542.88      634.94    215.71 o 
  -8  11  12      256.51      218.37    167.44 o 
  -7  11  12     1158.05      991.61    228.15 o 
  -6  11  12        8.59     -103.23    142.29 o 
  -5  11  12      329.98      198.92    198.89 o 
  -4  11  12      177.82      -84.54    214.21 o 
  -3  11  12      842.10      612.47    150.11 o 
  -2  11  12      336.42      119.82    140.73 o 
  -1  11  12      930.88      761.55    156.35 o 
   0  11  12      161.18      118.21    125.48 o 
   1  11  12      510.00      621.19    144.76 o 
   2  11  12       41.06       -4.24     82.70 o 
   3  11  12      528.95      503.24    290.29 o 
   4  11  12       27.44       83.10    216.64 o 
  -7  12  12       43.79     -147.13    147.13 o 
  -6  12  12      822.21      481.99    157.72 o 
  -5  12  12     1188.16     1026.13    168.25 o 
  -4  12  12        9.74     -221.23    221.23 o 
  -3  12  12      715.59      465.93    151.10 o 
  -2  12  12      568.64      334.10    177.09 o 
  -1  12  12      469.95      311.85    171.42 o 
   0  12  12      541.09      618.73    170.33 o 
   1  12  12     1032.42     1141.85    226.95 o 
   2  12  12      374.39      392.42    149.52 o 
  -6  13  12       17.10      -93.39    134.67 o 
  -5  13  12        5.18     -173.55    173.55 o 
  -4  13  12      868.07      623.78    190.33 o 
  -3  13  12      297.72      152.53    159.86 o 
  -2  13  12      104.33     -138.31    146.88 o 
  -1  13  12      409.97      228.09    122.58 o 
   0  13  12      544.55      688.87    171.06 o 
   1  13  12      472.67      569.86    176.31 o 
   2  13  12      159.01      356.80    174.47 o 
  -5  14  12      694.05      422.89    176.63 o 
  -4  14  12       49.76     -160.18    190.58 o 
  -3  14  12       95.64       57.70    369.46 o 
  -2  14  12      903.05      910.55    175.24 o 
  -1  14  12      366.26      276.68    174.09 o 
   0  14  12      208.98      155.91    122.01 o 
   1  14  12      172.04      311.21    169.05 o 
  -3  15  12      295.46      548.52    258.28 o 
  -2  15  12       20.89      222.06    190.92 o 
  -1  15  12       21.12      -19.49    218.29 o 
   0  15  12      736.44      793.67    204.88 o 
   1  15  12      170.01      548.06    211.66 o 
  -1  16  12       82.26     -332.60    580.89 o 
 -11   0  13      687.82      886.17    248.93 o 
  -9   0  13       24.28      217.47    195.19 o 
  -7   0  13     1375.06     1812.11    328.20 o 
  -5   0  13      941.32      842.72    272.70 o 
  -3   0  13     2607.64     2836.66    386.86 o 
  -1   0  13      371.35      298.53    142.48 o 
   1   0  13      981.69     1397.58    287.12 o 
   3   0  13      537.07      476.67    378.30 o 
   5   0  13      223.06      188.44    689.32 o 
 -11   1  13       56.22      103.93     90.98 o 
 -10   1  13       60.08      165.58    117.77 o 
  -9   1  13     1250.77     1610.57    247.66 o 
  -8   1  13        1.07       92.06     66.60 o 
  -7   1  13       37.35      108.07     79.01 o 
  -6   1  13      165.59      191.45    148.68 o 
  -5   1  13     2939.28     3443.34    266.91 o 
  -4   1  13        0.85      199.92     97.69 o 
  -3   1  13      558.31      437.78    121.76 o 
  -2   1  13       25.06      -67.09     98.59 o 
  -1   1  13     2786.70     3168.74    310.94 o 
   0   1  13       18.94       32.60     96.02 o 
   1   1  13      720.21      765.65    164.64 o 
   2   1  13        5.21      135.92    140.80 o 
   3   1  13      582.38      855.81    356.95 o 
   4   1  13        1.08     -466.01    466.01 o 
   5   1  13      820.55      796.41    433.44 o 
 -11   2  13      518.25      781.45    244.60 o 
 -10   2  13       23.46      131.04    118.91 o 
  -9   2  13       10.62      138.25    110.33 o 
  -8   2  13      219.98      338.33     80.64 o 
  -7   2  13     1998.16     2280.08    200.52 o 
  -6   2  13      457.49      593.29    118.86 o 
  -5   2  13      239.82      203.21    106.38 o 
  -4   2  13      321.67      294.93    117.12 o 
  -3   2  13     1954.08     2075.27    232.01 o 
  -2   2  13        5.87      -45.08    107.10 o 
  -1   2  13      532.87      374.23    135.44 o 
   0   2  13     1155.26     1364.88    193.69 o 
   1   2  13     1148.54     1439.12    268.02 o 
   2   2  13        7.07       35.60    152.09 o 
   3   2  13      714.96     1075.00    355.05 o 
   4   2  13      120.70      -63.79    281.13 o 
   5   2  13      221.58     -390.10    577.91 o 
 -11   3  13       24.72       36.81    134.21 o 
 -10   3  13      186.33      186.04    105.87 o 
  -9   3  13      823.04     1052.81    222.84 o 
  -8   3  13       23.06      239.08    103.67 o 
  -7   3  13        0.58       24.95     76.00 o 
  -6   3  13      673.05      820.67    134.94 o 
  -5   3  13     1413.13     1488.64    180.16 o 
  -4   3  13        8.11      -47.80     75.18 o 
  -3   3  13      338.33      144.55    115.03 o 
  -2   3  13      234.59      396.27    145.65 o 
  -1   3  13      952.92     1173.33    226.21 o 
   0   3  13        0.09     -175.05    175.05 o 
   1   3  13      628.32      674.20    233.64 o 
   2   3  13      233.78      361.66    182.31 o 
   3   3  13      563.24      980.20    394.47 o 
   4   3  13        4.77     -160.42    376.40 o 
   5   3  13      300.04      717.11    364.58 o 
 -10   4  13      168.02      318.80    209.69 o 
  -9   4  13       18.68       -3.16    143.95 o 
  -8   4  13      824.40      856.80    143.85 o 
  -7   4  13     1635.86     1683.41    177.89 o 
  -6   4  13      768.68      810.50    136.02 o 
  -5   4  13        2.46      -73.10    101.26 o 
  -4   4  13      782.12      708.22    136.34 o 
  -3   4  13     1180.60     1305.08    218.17 o 
  -2   4  13        8.30       68.81     96.30 o 
  -1   4  13      545.14      485.27    350.67 o 
   0   4  13     1872.11     1962.21    604.67 o 
   1   4  13     1046.56     1482.14    319.60 o 
   2   4  13        0.85      -50.00    124.21 o 
   3   4  13      609.69      303.96    342.81 o 
   4   4  13      538.48      654.79    332.07 o 
   5   4  13       80.76     -129.80    239.13 o 
 -10   5  13      169.78      151.86    258.36 o 
  -9   5  13      414.34      376.28    161.78 o 
  -8   5  13      305.68      419.52    121.71 o 
  -7   5  13        0.16       30.23     89.95 o 
  -6   5  13      853.36      744.09    193.45 o 
  -5   5  13      743.98      631.00    135.07 o 
  -4   5  13      182.49      202.19    135.96 o 
  -3   5  13       98.38      140.87    117.51 o 
  -2   5  13     1291.76     1452.65    274.93 o 
  -1   5  13      441.69      377.96    173.89 o 
   0   5  13        3.14      -63.50    181.78 o 
   1   5  13      137.06      -19.37    191.50 o 
   2   5  13     1012.98     1172.00    559.69 o 
   3   5  13      306.67      357.58    537.09 o 
   4   5  13       16.91       -6.14    377.05 o 
   5   5  13       87.19      108.82    766.56 o 
  -9   6  13       21.47       20.95    141.06 o 
  -8   6  13      582.09      537.03    208.21 o 
  -7   6  13      574.12      325.90    100.80 o 
  -6   6  13      159.57      117.21    150.59 o 
  -5   6  13       32.44       -9.56    104.19 o 
  -4   6  13     1659.68     1833.06    274.11 o 
  -3   6  13      564.97      834.67    210.08 o 
  -2   6  13       80.44      103.50    114.00 o 
  -1   6  13      176.73       65.11    113.23 o 
   0   6  13     1096.77     1044.86    372.57 o 
   1   6  13      520.04      251.26    196.14 o 
   2   6  13       30.40     -501.91    501.91 o 
   3   6  13      121.12      412.94    441.13 o 
   4   6  13      650.44     1444.84    627.05 o 
   5   6  13       40.25      161.55    387.93 o 
  -9   7  13       44.38        2.11    140.59 o 
  -8   7  13      627.30      724.32    173.82 o 
  -7   7  13        5.09       15.63     83.62 o 
  -6   7  13     1105.80     1056.12    205.76 o 
  -5   7  13      347.98      444.57    166.11 o 
  -4   7  13      469.97      724.31    192.88 o 
  -3   7  13        8.96      -68.43    111.90 o 
  -2   7  13     2739.64     2876.36    381.88 o 
  -1   7  13      180.82      241.17    148.65 o 
   0   7  13       39.67        1.67    214.31 o 
   1   7  13       14.58     -334.57    334.57 o 
   2   7  13     1476.36     1635.99    244.06 o 
   3   7  13      125.90      697.93    489.64 o 
   4   7  13      104.46     1047.18    529.82 o 
   5   7  13       12.06      763.31    432.09 o 
  -8   8  13      356.76      454.10    141.43 o 
  -7   8  13       14.04      -28.94     96.99 o 
  -6   8  13      193.00      260.54    137.12 o 
  -5   8  13        8.84      110.35    108.92 o 
  -4   8  13     2031.43     2224.40    317.16 o 
  -3   8  13       78.30      237.11    131.13 o 
  -2   8  13      194.64      169.97    123.56 o 
  -1   8  13       25.63       21.68    132.66 o 
   0   8  13     1151.89      987.25    282.51 o 
   1   8  13       61.49     -217.77    217.77 o 
   2   8  13       14.53       10.62    150.28 o 
   3   8  13       16.05      570.05    452.09 o 
   4   8  13      622.23      293.94    275.64 o 
  -8   9  13      559.77      439.18    141.77 o 
  -7   9  13       84.81      132.70     91.64 o 
  -6   9  13      941.29     1067.08    219.53 o 
  -5   9  13       38.30       -6.45    169.76 o 
  -4   9  13      456.39      710.86    205.17 o 
  -3   9  13       99.23      222.03    146.19 o 
  -2   9  13     2168.15     2571.51    384.85 o 
  -1   9  13       61.15      229.05    155.92 o 
   0   9  13       59.96     -267.46    267.46 o 
   1   9  13       18.25     -178.66    178.66 o 
   2   9  13     1323.55      340.07    319.64 o 
   3   9  13       13.60     -513.33    513.33 o 
  -8  10  13      241.14      206.88    138.61 o 
  -7  10  13      249.07       72.37     96.31 o 
  -6  10  13      430.74      587.51    197.76 o 
  -5  10  13        5.59     -118.56    123.39 o 
  -4  10  13     1436.27     1530.87    282.31 o 
  -3  10  13       24.31      -41.27    125.67 o 
  -2  10  13      225.87      514.24    174.26 o 
  -1  10  13      603.03      314.51    176.70 o 
   0  10  13     1401.31     1276.84    210.54 o 
   1  10  13       70.59     -254.93    327.09 o 
   2  10  13        2.53     -466.68    466.68 o 
   3  10  13      131.04      149.25    230.79 o 
  -8  11  13      424.56      305.71    137.04 o 
  -7  11  13      131.28      164.59    142.05 o 
  -6  11  13      485.17      425.21    131.34 o 
  -5  11  13      141.58      136.98    226.77 o 
  -4  11  13      363.77      246.08    155.22 o 
  -3  11  13      110.88      181.01    135.30 o 
  -2  11  13     1322.68     1349.99    319.94 o 
  -1  11  13       15.78        6.44    139.75 o 
   0  11  13       91.88       -6.32    128.42 o 
   1  11  13      219.33      120.05    256.82 o 
   2  11  13      666.58      476.58    329.77 o 
  -7  12  13      290.23      217.85    155.26 o 
  -6  12  13      511.53      345.03    181.23 o 
  -5  12  13       91.14      -60.86    155.60 o 
  -4  12  13      484.45      216.84    142.10 o 
  -3  12  13      297.95      225.12    128.19 o 
  -2  12  13      241.76      312.13    156.82 o 
  -1  12  13      553.74      456.80    138.41 o 
   0  12  13      785.38      907.23    191.30 o 
   1  12  13      110.85      226.18    133.37 o 
  -5  13  13      628.89      480.61    232.86 o 
  -4  13  13      269.60      184.99    138.88 o 
  -3  13  13      208.52      -88.04    122.77 o 
  -2  13  13      409.61      316.62    131.72 o 
  -1  13  13      449.18      358.99    143.80 o 
   0  13  13       36.33      187.26    131.00 o 
   1  13  13      394.14      534.00    182.28 o 
  -3  14  13      606.77      549.45    287.65 o 
  -2  14  13      138.83       16.32    305.30 o 
  -1  14  13      154.65      107.46    144.69 o 
   0  14  13      313.26      492.90    228.33 o 
   1  14  13       56.40      513.70    212.25 o 
  -8   0  14      887.74     1066.88    205.19 o 
  -6   0  14      736.26      658.00    170.40 o 
  -4   0  14      773.98     1021.04    244.41 o 
  -2   0  14     1097.76      992.50    248.16 o 
   0   0  14      107.37      184.75    173.89 o 
   2   0  14      488.83      417.38    338.62 o 
   4   0  14       41.61       25.04    498.86 o 
  -9   1  14        4.44       52.56     98.43 o 
  -8   1  14       25.30      118.82     87.02 o 
  -7   1  14       63.34       58.10     70.52 o 
  -6   1  14     1086.91     1360.01    165.92 o 
  -5   1  14        0.51      131.18     79.79 o 
  -4   1  14     1245.46     1295.52    184.11 o 
  -3   1  14        3.55       40.28     91.88 o 
  -2   1  14     1213.26     1214.79    197.29 o 
  -1   1  14       56.20      -40.25    120.98 o 
   0   1  14     1313.11     1418.81    211.99 o 
   1   1  14       58.81      164.60    141.78 o 
   2   1  14      121.20      145.29    222.06 o 
   3   1  14        0.67      171.90    286.47 o 
   4   1  14      930.47     1916.24    651.24 o 
  -9   2  14       97.86      209.29    117.39 o 
  -8   2  14      695.48     1071.14    165.49 o 
  -7   2  14       26.84       28.74     80.00 o 
  -6   2  14      593.97      685.46    122.79 o 
  -5   2  14      463.40      507.24    122.59 o 
  -4   2  14      882.25     1013.98    160.93 o 
  -3   2  14        2.01      -25.53     94.45 o 
  -2   2  14     1198.44      977.96    175.44 o 
  -1   2  14      182.72      153.31    121.94 o 
   0   2  14      229.20      326.10    135.50 o 
   1   2  14      104.73      214.90    143.05 o 
   2   2  14      644.40     1082.35    339.76 o 
   3   2  14      107.04      187.64    274.60 o 
   4   2  14       37.28     -118.65    617.75 o 
  -9   3  14        1.16      116.28    114.19 o 
  -8   3  14      106.68      203.30     86.78 o 
  -7   3  14      558.71      611.62    118.08 o 
  -6   3  14     1079.82     1328.72    167.30 o 
  -5   3  14       23.93      -30.78     91.49 o 
  -4   3  14      601.15      437.24    159.07 o 
  -3   3  14      130.36       60.51    109.32 o 
  -2   3  14      501.62      538.69    157.88 o 
  -1   3  14      122.19      112.26    142.83 o 
   0   3  14      660.47      639.22    159.46 o 
   1   3  14      226.49      266.36    159.25 o 
   2   3  14      142.07       53.78    254.22 o 
   3   3  14       22.81      103.93    273.72 o 
   4   3  14      331.44       55.10    417.13 o 
  -9   4  14      286.88      304.99    167.01 o 
  -8   4  14      557.10      786.32    171.80 o 
  -7   4  14        2.16      -33.25    114.82 o 
  -6   4  14       81.72       66.09     92.50 o 
  -5   4  14     1171.87     1137.71    167.52 o 
  -4   4  14      914.22      861.19    154.36 o 
  -3   4  14       15.48       20.17    129.03 o 
  -2   4  14      680.86      918.26    196.15 o 
  -1   4  14      685.95      704.89    209.06 o 
   0   4  14      328.45      387.00    204.33 o 
   1   4  14      212.59       72.51    140.66 o 
   2   4  14      726.74     1080.94    343.32 o 
   3   4  14      310.30     -188.64    326.03 o 
  -9   5  14       73.10       41.97    168.01 o 
  -8   5  14      123.04      125.75    104.52 o 
  -7   5  14      872.02      947.82    142.59 o 
  -6   5  14      521.64      577.08    139.85 o 
  -5   5  14        0.22       -4.33    121.44 o 
  -4   5  14      173.50      225.46    134.91 o 
  -3   5  14     1176.55     1262.81    238.52 o 
  -2   5  14       78.01      402.08    161.21 o 
  -1   5  14       84.09      191.80    157.53 o 
   0   5  14      420.02      251.73    215.38 o 
   1   5  14      614.07      677.61    225.63 o 
   2   5  14      166.15      351.00    389.94 o 
   3   5  14      109.47     -198.12    497.91 o 
  -8   6  14      200.07      198.71    100.28 o 
  -7   6  14       17.28      -57.94    122.53 o 
  -6   6  14        2.27      -22.62    123.88 o 
  -5   6  14     1065.13     1147.52    221.67 o 
  -4   6  14      551.65      714.21    190.72 o 
  -3   6  14       15.58      223.93    151.25 o 
  -2   6  14      164.10      111.90    126.42 o 
  -1   6  14      834.50     1057.44    274.02 o 
   0   6  14      273.77      158.65    200.52 o 
   1   6  14      177.42      246.13    304.99 o 
   2   6  14      245.65      -49.09    388.06 o 
   3   6  14      370.56      779.01    507.92 o 
  -8   7  14        7.75       26.93    105.91 o 
  -7   7  14      646.26      607.92    151.72 o 
  -6   7  14      179.75      161.16    109.98 o 
  -5   7  14        4.92      214.58    138.30 o 
  -4   7  14        3.77      129.63    129.10 o 
  -3   7  14     2230.57     2346.14    333.87 o 
  -2   7  14       53.03      192.65    150.63 o 
  -1   7  14       40.86        4.30    119.98 o 
   0   7  14       40.53     -212.05    221.40 o 
   1   7  14     1016.23      857.89    349.75 o 
   2   7  14       26.87     -277.47    553.78 o 
  -8   8  14        2.90       66.47    120.35 o 
  -7   8  14       19.99       58.70     94.97 o 
  -6   8  14        8.00      117.72    102.39 o 
  -5   8  14     1103.26     1153.45    226.60 o 
  -4   8  14      109.34      291.05    145.49 o 
  -3   8  14       28.46      112.45    111.73 o 
  -2   8  14        0.79       18.07    127.37 o 
  -1   8  14     1174.07     1384.55    295.43 o 
   0   8  14       88.97     -231.04    234.91 o 
   1   8  14       58.93     -157.08    210.24 o 
   2   8  14        0.31      -49.90    438.26 o 
  -8   9  14       70.04      -59.46    134.89 o 
  -7   9  14      566.04      645.07    230.24 o 
  -6   9  14        1.08      -19.79    115.10 o 
  -5   9  14       35.45      326.22    150.02 o 
  -4   9  14       25.36       -3.01    124.96 o 
  -3   9  14     1529.66     1807.27    310.33 o 
  -2   9  14       93.92      368.76    191.09 o 
  -1   9  14        6.04      108.61    167.38 o 
   0   9  14       34.07     -156.62    156.62 o 
   1   9  14      779.63      760.06    190.13 o 
  -8  10  14       10.45       81.29    119.20 o 
  -7  10  14       97.17      217.20    153.16 o 
  -6  10  14      148.40      420.53    215.06 o 
  -5  10  14      778.57      870.43    224.85 o 
  -4  10  14       14.90       30.26    128.79 o 
  -3  10  14        0.31      250.65    159.93 o 
  -2  10  14      165.84      323.24    184.10 o 
  -1  10  14     1125.69     1001.53    191.11 o 
   0  10  14        0.41     -162.15    162.15 o 
   1  10  14       36.25     -172.93    179.31 o 
  -5  11  14       46.46       17.76    143.39 o 
  -4  11  14       64.55      -53.24    174.36 o 
  -3  11  14      695.13      607.76    316.75 o 
  -2  11  14       12.96       98.06    284.88 o 
  -1  11  14       17.04     -121.95    230.56 o 
   0  11  14      241.93      105.00    140.89 o 
   1  11  14      576.37      859.18    235.29 o 
  -3  12  14       60.34      238.02    173.58 o 
  -2  12  14      203.88       43.28    158.91 o 
  -1  12  14      764.30      913.89    230.61 o 
   0  12  14        7.04     -149.07    149.07 o 
  -1  13  14        0.41      247.71    233.66 o 
  -7   0  15      396.27      406.99    136.21 o 
  -5   0  15      114.12       81.07    169.80 o 
  -3   0  15     1406.77     1436.50    296.17 o 
  -1   0  15       77.53       97.18    138.41 o 
   1   0  15      396.85      393.39    255.16 o 
  -7   1  15      428.76      687.75    122.27 o 
  -6   1  15       11.67       89.74     81.84 o 
  -5   1  15      873.17      851.56    134.17 o 
  -4   1  15       41.65       -2.47     90.16 o 
  -3   1  15      246.12      241.01    120.15 o 
  -2   1  15       25.75     -111.26    117.72 o 
  -1   1  15     1475.84     1794.88    249.14 o 
   0   1  15        3.09       72.01     97.40 o 
   1   1  15        2.78      147.86    143.65 o 
   2   1  15       17.69      288.27    396.45 o 
  -8   2  15        8.39      122.57    154.25 o 
  -7   2  15      301.97      320.15     88.88 o 
  -6   2  15      282.19      207.41    117.07 o 
  -5   2  15      152.55      260.71     93.75 o 
  -4   2  15       10.03       51.06     85.16 o 
  -3   2  15     1108.32     1031.11    173.03 o 
  -2   2  15       84.25       75.32    107.89 o 
  -1   2  15       30.45       36.47    100.04 o 
   0   2  15       89.69      122.23    124.47 o 
   1   2  15      636.37     1099.84    234.53 o 
  -8   3  15      291.44      527.99    208.17 o 
  -7   3  15      280.22      437.00    105.52 o 
  -6   3  15       30.93      126.20     92.05 o 
  -5   3  15      551.13      487.28    125.91 o 
  -4   3  15      232.06      205.90    117.57 o 
  -3   3  15      100.88       55.17    124.79 o 
  -2   3  15      244.02      240.99    133.18 o 
  -1   3  15      924.81      855.37    206.59 o 
   0   3  15       38.00       31.45    132.18 o 
   1   3  15        2.14      -59.47    122.28 o 
  -8   4  15        1.61      -77.82    123.22 o 
  -7   4  15      234.36      264.11     87.52 o 
  -6   4  15      443.40      513.77    108.57 o 
  -5   4  15      348.15      295.71    132.47 o 
  -4   4  15       57.10       83.50    194.75 o 
  -3   4  15      569.58      421.54    123.65 o 
  -2   4  15      317.78      357.76    188.34 o 
  -1   4  15       52.97     -142.04    142.04 o 
   0   4  15      338.43      265.82    175.94 o 
   1   4  15      716.64      726.35    360.81 o 
  -8   5  15      426.66      486.88    181.32 o 
  -7   5  15       46.75       -0.33    161.94 o 
  -6   5  15       91.30       57.28    148.68 o 
  -5   5  15      265.03      251.02    140.30 o 
  -4   5  15      616.22      612.03    282.13 o 
  -3   5  15       96.46      212.85    191.31 o 
  -2   5  15      287.51      415.06    174.10 o 
  -1   5  15      194.75      450.62    194.39 o 
   0   5  15      240.30       85.41    208.78 o 
   1   5  15        0.81      100.39    210.63 o 
  -7   6  15      156.45      -20.51    126.31 o 
  -6   6  15      512.11      579.58    162.46 o 
  -5   6  15      370.51      491.61    232.88 o 
  -4   6  15      329.61      528.04    182.50 o 
  -3   6  15       79.21      455.24    178.14 o 
  -2   6  15      762.43     1031.07    418.04 o 
  -1   6  15       53.39      198.88    165.78 o 
   0   6  15      225.22      132.28    255.26 o 
  -8   7  15      386.88      516.13    204.99 o 
  -7   7  15       23.06     -107.82    107.82 o 
  -6   7  15       68.38      -54.51    256.60 o 
  -5   7  15        3.66       99.49    123.75 o 
  -4   7  15      942.29     1352.34    247.82 o 
  -3   7  15       81.27      212.73    140.64 o 
  -2   7  15      194.95      420.65    184.92 o 
  -1   7  15       35.85      285.67    226.51 o 
   0   7  15      461.87      -21.09    402.79 o 
  -7   8  15        0.89      -62.02    101.01 o 
  -6   8  15      518.09      649.68    201.85 o 
  -5   8  15       44.88      159.68    172.56 o 
  -4   8  15      267.80      406.53    178.53 o 
  -3   8  15        3.67       66.78    121.59 o 
  -2   8  15      607.46      915.68    244.58 o 
  -1   8  15       18.65      584.20    373.15 o 
   0   8  15      191.17      407.04    293.07 o 
  -3   9  15       74.10      306.82    246.59 o 
  -2   9  15      206.88      316.76    263.63 o 
  -1   9  15        3.49     -152.83    243.56 o 
   0   9  15      625.13      248.19    209.35 o 
  -2  10  15      450.80      690.51    281.30 o 
  -1  10  15       40.14      128.59    176.32 o 
   0  10  15      180.27      148.99    214.31 o 
  -6   0  16        4.11       26.45    163.39 o 
  -4   0  16      721.71      917.77    232.71 o 
  -2   0  16       74.94      -43.19    209.40 o 
   0   0  16      763.34     1347.30    488.22 o 
  -7   1  16       30.54       75.81    110.18 o 
  -6   1  16      420.32      406.83    138.08 o 
  -5   1  16        8.26      -33.19    103.26 o 
  -4   1  16        1.32      -84.61    116.27 o 
  -3   1  16       19.10      -98.43    113.27 o 
  -2   1  16      997.36     1192.77    196.36 o 
  -1   1  16       11.13     -142.51    194.26 o 
   0   1  16       19.80      214.70    250.08 o 
  -7   2  16       60.00      135.70    125.22 o 
  -6   2  16       20.95       62.89    114.99 o 
  -5   2  16        7.54      -27.74    145.15 o 
  -4   2  16      592.17      717.21    146.58 o 
  -3   2  16       82.34       57.49    103.75 o 
  -2   2  16       12.37      -59.89    105.79 o 
  -1   2  16      195.46     -138.30    350.36 o 
   0   2  16      514.06      745.34    390.11 o 
  -7   3  16      205.47      111.55    157.34 o 
  -6   3  16      499.52      331.67    342.74 o 
  -5   3  16      126.12      297.63    239.15 o 
  -4   3  16        5.63      -17.08    155.31 o 
  -3   3  16      140.37      201.90    142.17 o 
  -2   3  16      468.07      506.65    220.94 o 
  -1   3  16        1.77     -554.23    554.23 o 
   0   3  16       27.39       64.67    253.77 o 
  -7   4  16      198.83      149.79    118.05 o 
  -6   4  16       42.73      158.63    133.85 o 
  -5   4  16       93.34      170.89    177.07 o 
  -4   4  16      392.25      528.93    146.45 o 
  -3   4  16      193.68      139.13    204.27 o 
  -2   4  16       11.23      318.78    277.61 o 
  -1   4  16      285.05      145.81    229.02 o 
   0   4  16      325.87      259.42    201.70 o 
  -7   5  16      103.88      102.07    135.62 o 
  -6   5  16      270.41       93.41    162.24 o 
  -5   5  16      206.27      254.87    192.49 o 
  -4   5  16       14.41     -247.64    313.16 o 
  -3   5  16      242.41      838.83    376.71 o 
  -2   5  16       85.83      266.26    287.31 o 
  -1   5  16       62.54      235.81    320.02 o 
   0   5  16       28.79     -333.78    333.78 o 
  -2   6  16       17.94      494.09    342.87 o 
  -1   6  16      358.85      403.17    359.36 o 
                                                 
